# Supplementary material for: Mature microRNA-binding protein QKI suppresses extracellular microRNA let-7b release
Source: J Cell Sci. 2024 Nov 6;137(21):jcs261575. doi: 10.1242/jcs.261575 (PMC11574364; doi:10.1242/jcs.261575)
Supplement: Table S1. List of RNA-binding proteins and intensities of the bound/labeled miRNA [file joces-137-261575-TableS1.xlsx]

## Sheet: Guideline
Table S1
#Sheet 1, List of RNA-binding proteins and intensities of the bound/labeled let-7b, miR-21, and miR-130b
#Sheet 2, List of RNA-binding proteins and intensities of the bound/labeled let-7a, b, c, and d

## Sheet: let-7b, miR-21, and miR-130b
Block	Column	Row	Original order	ID	hsa-let-7b-5p	AV	SD	hsa-miR-21-5p	AV	SD	hsa-miR-130b-5p	AV	SD
1	6	1	1	A2BP1_RRM	3086.51	3126.81	56.9928	2277.61	2211.39	93.6492	3943.27	3921.64	30.5965
1	3	3	2	A2BP1_RRM	3167.11			2145.17			3900
1	3	2	3	ACF_RRM	644.83	645.355	0.742462	90.32	58.39	45.1558	213.98	237.335	33.029
1	4	7	4	ACF_RRM	645.88			26.46			260.69
1	1	2	5	Acinus(1)_SAP	312.5	330.02	24.777	-69.81	-24.235	64.4528	124.1	129.67	7.87717
1	1	6	6	Acinus(1)_SAP	347.54			21.34			135.24
1	1	1	7	Acinus(2)_RRM	19.53	16.03	4.94975	23.47	4.695	26.5519	26.18	16.06	14.3118
1	4	1	8	Acinus(2)_RRM	12.53			-14.08			5.94
1	7	2	9	BOLL_RRM	939.87	986.28	65.6337	526.59	567.465	57.806	433.51	433.09	0.59397
1	2	5	10	BOLL_RRM	1032.69			608.34			432.67
1	2	1	11	CELF1(1-2)_RRM	15.93	32.235	23.0588	54.99	45.61	13.2653	27.76	29.365	2.26981
1	2	3	12	CELF1(1-2)_RRM	48.54			36.23			30.97
1	4	3	13	CELF1(3)_RRM	2735.61	2818.86	117.74	1174.18	1164.12	14.2199	1043.36	1043.36	0.00707107
1	1	4	14	CELF1(3)_RRM	2902.12			1154.07			1043.35
1	2	4	15	CELF2(1-2)_RRM	169.2	155.83	18.908	16.68	21.345	6.59731	47.17	48.345	1.6617
1	7	6	16	CELF2(1-2)_RRM	142.46			26.01			49.52
1	1	3	17	CELF2(3)_RRM	2947.73	2852.65	134.463	917.51	1042.41	176.642	932.33	1010.24	110.181
1	3	6	18	CELF2(3)_RRM	2757.57			1167.32			1088.15
1	6	3	19	CELF4(1-2)_RRM	236.36	240.85	6.34982	20.27	20.465	0.275772	64.43	68.535	5.80535
1	3	5	20	CELF4(1-2)_RRM	245.34			20.66			72.64
1	4	2	21	CELF4(3)_RRM	29.82	33.345	4.9851	1.65	7.74	8.61256	22.17	22.53	0.509117
1	3	4	22	CELF4(3)_RRM	36.87			13.83			22.89
1	5	2	23	CELF5(1-2)_RRM	100.52	107.125	9.34088	17.15	19.165	2.84964	49.01	52.665	5.16895
1	7	4	24	CELF5(1-2)_RRM	113.73			21.18			56.32
1	7	1	25	CELF5(3)_RRM	1015.55	1040.69	35.5604	89.27	118.12	40.8001	348.89	377.905	41.0334
1	2	7	26	CELF5(3)_RRM	1065.84			146.97			406.92
1	5	4	27	CELF6(1-2)_RRM	215.93	224.395	11.9713	29.38	32.23	4.03051	95.19	105.195	14.1492
1	4	6	28	CELF6(1-2)_RRM	232.86			35.08			115.2
1	3	1	29	CELF6(3)_RRM	615.89	652.66	52.0006	36.43	42.125	8.05395	138.43	151.02	17.8049
1	5	7	30	CELF6(3)_RRM	689.43			47.82			163.61
1	5	1	31	CIRBP_RRM	2046.48	2019.56	38.0777	677.41	800.765	174.45	2099.62	2041.03	82.8588
1	6	5	32	CIRBP_RRM	1992.63			924.12			1982.44
1	4	5	33	CNOT4_RRM	454.68	448.425	8.84591	34.98	35.05	0.0989949	235.63	235.49	0.19799
1	7	7	34	CNOT4_RRM	442.17			35.12			235.35
1	1	5	35	CPEB1_RRM	460.46	462.095	2.31224	36.45	37.925	2.08597	191.85	186.085	8.15294
1	5	5	36	CPEB1_RRM	463.73			39.4			180.32
1	2	2	37	CPEB2_RRM	99.92	108.105	11.5753	201.72	117.98	118.426	43.51	35.715	11.0238
1	6	6	38	CPEB2_RRM	116.29			34.24			27.92
1	6	4	39	CPEB3_RRM	6.82	7.77	1.3435	3.59	10.02	9.09339	11.2	10.665	0.756604
1	5	6	40	CPEB3_RRM	8.72			16.45			10.13
1	6	2	41	CPEB4_RRM	254.39	289.585	49.7732	41.37	52.43	15.6412	44.37	55.325	15.4927
1	1	7	42	CPEB4_RRM	324.78			63.49			66.28
1	7	5	43	CPSF6_RRM	38.04	32.1	8.40043	26.28	36.395	14.3048	34.56	39.165	6.51245
1	2	6	44	CPSF6_RRM	26.16			46.51			43.77
1	7	3	45	CPSF7_RRM	103.17	106.39	4.55377	14.37	16.995	3.71231	43.03	47.76	6.68923
1	6	7	46	CPSF7_RRM	109.61			19.62			52.49
1	4	4	47	GST	6.4			12.19			10.75
1	5	3	48	ZCRB1_RRM	1393.2	1437.93	63.2507	178.85	189.125	14.531	768.16	824.315	79.4152
1	3	7	49	ZCRB1_RRM	1482.65			199.4			880.47
2	1	2	50	CstF-64T_RRM	1883.26	1865.87	24.6002	106.89	109.1	3.12541	408.22	418.41	14.4108
2	1	6	51	CstF-64T_RRM	1848.47			111.31			428.6
2	1	1	52	CSTF2_RRM	1806.18	1755.46	71.7289	111.91	141.815	42.2921	487.71	484.005	5.23966
2	4	1	53	CSTF2_RRM	1704.74			171.72			480.3
2	6	1	54	DAZ1_RRM	694.96	709.18	20.1101	560.71	549.865	15.3371	145.13	152.625	10.5995
2	3	3	55	DAZ1_RRM	723.4			539.02			160.12
2	3	2	56	DAZ2/3_RRM	283.25	288.135	6.90843	146.15	153.155	9.90657	71.2	70.6	0.848528
2	4	7	57	DAZ2/3_RRM	293.02			160.16			70
2	7	2	58	DAZ4_RRM	843.68	843.315	0.516188	544.86	569.545	34.9099	178.77	178.735	0.0494975
2	2	5	59	DAZ4_RRM	842.95			594.23			178.7
2	2	1	60	DAZAP1_RRM	2467.19	2559.28	130.242	609.35	716.66	151.759	1358.02	1542.2	260.477
2	2	3	61	DAZAP1_RRM	2651.38			823.97			1726.39
2	4	3	62	DAZL_RRM	429.25	433.06	5.38815	232	238.39	9.03682	20.92	42.22	30.1227
2	1	4	63	DAZL_RRM	436.87			244.78			63.52
2	2	4	64	DNAJC17_RRM	32.24	33.885	2.32638	14.15	13.56	0.834386	18.7	17.66	1.47078
2	7	6	65	DNAJC17_RRM	35.53			12.97			16.62
2	1	3	66	DND1_RRM	132.61	117.135	21.885	-13.39	1.405	20.9233	47.28	44.04	4.58205
2	3	6	67	DND1_RRM	101.66			16.2			40.8
2	6	3	68	DRBP1(1-2)_RRM	20.18	21.76	2.23446	11.49	8.41	4.35578	12.54	-3.4	22.5426
2	3	5	69	DRBP1(1-2)_RRM	23.34			5.33			-19.34
2	4	2	70	DRBP1(3-4)_RRM	91.43	117.185	36.4231	-4.24	2.99	10.2248	65.97	76.995	15.5917
2	3	4	71	DRBP1(3-4)_RRM	142.94			10.22			88.02
2	5	2	72	eIF3-delta_RRM	332.84	337.955	7.2337	18.72	20.47	2.47487	123.16	113.26	14.0007
2	7	4	73	eIF3-delta_RRM	343.07			22.22			103.36
2	7	1	74	eIF3-eta_RRM	6.19	11.82	7.96202	10.77	9.365	1.98697	11.25	14.415	4.47599
2	2	7	75	eIF3-eta_RRM	17.45			7.96			17.58
2	5	4	76	EIF4B_RRM	2499.9	2501.74	2.60922	21	24.59	5.07703	1724.34	1811.28	122.952
2	4	6	77	EIF4B_RRM	2503.59			28.18			1898.22
2	3	1	78	EIF4H_RRM	195.12	208.095	18.3494	5.88	10.01	5.8407	67.06	71.245	5.91848
2	5	7	79	EIF4H_RRM	221.07			14.14			75.43
2	5	1	80	ELAVL2_RRM	1417.98	1366.64	72.6057	673.77	653.42	28.7792	1011.41	964.69	66.0721
2	6	5	81	ELAVL2_RRM	1315.3			633.07			917.97
2	4	5	82	ELAVL3_RRM	1216.14	1284.12	96.1312	518.45	508.1	14.6371	844.63	868.32	33.5027
2	7	7	83	ELAVL3_RRM	1352.09			497.75			892.01
2	1	5	84	ELAVL4_RRM	1578.52	1506.54	101.795	849.55	824.91	34.8462	1216.81	1169.57	66.8145
2	5	5	85	ELAVL4_RRM	1434.56			800.27			1122.32
2	2	2	86	ENOX2_RRM	117.29	118.36	1.51321	18.02	13.965	5.73464	65.87	54.065	16.6948
2	6	6	87	ENOX2_RRM	119.43			9.91			42.26
2	6	4	88	EWS_RRM	-15.23	-3.165	17.0625	-1.24	3.05	6.06698	11.97	10.15	2.57387
2	5	6	89	EWS_RRM	8.9			7.34			8.33
2	6	2	90	FIR_RRM	1697.22	1611.72	120.922	1336.55	1243.11	132.144	402.29	383.655	26.3539
2	1	7	91	FIR_RRM	1526.21			1149.67			365.02
2	7	5	92	G3BP-1_RRM	1365.1	1377.14	17.0342	197.53	218.53	29.6985	1813.86	1863.71	70.4985
2	2	6	93	G3BP-1_RRM	1389.19			239.53			1913.56
2	7	3	94	G3BP-2_RRM	978.45	966.9	16.3342	314.47	330.225	22.2809	1872.93	1908.07	49.6955
2	6	7	95	G3BP-2_RRM	955.35			345.98			1943.21
2	5	3	96	GRSF1_RRM	2167.82	2122.89	63.5406	33.94	39.705	8.15294	2226.6	2335.74	154.347
2	3	7	97	GRSF1_RRM	2077.96			45.47			2444.88
2	4	4	98	GST	-10.17			1.24			-26.03
3	5	3	99	Absent	14.72			2.26			21.06
3	3	7	100	Absent	320.42			6.07			52.83
3	4	4	101	GST	-2.56			8.59			5.14
3	1	2	102	hnRNP-2H9_RRM	399.45	443.29	61.9991	19.41	17.195	3.13248	520.01	533.1	18.5121
3	1	6	103	hnRNP-2H9_RRM	487.13			14.98			546.19
3	1	1	104	hnRNP-A/B_RRM	1288.88	1294.22	7.5519	113.83	108.44	7.62261	1108.06	1110.51	3.46482
3	4	1	105	hnRNP-A/B_RRM	1299.56			103.05			1112.96
3	6	1	106	hnRNP-A0_RRM	2125.65	2115.04	15.0048	125.52	152.875	38.6858	1014.77	990.125	34.8533
3	3	3	107	hnRNP-A0_RRM	2104.43			180.23			965.48
3	3	2	108	hnRNP-A1_RRM	58.09	77.295	27.16	0.9	2.32	2.00818	38.35	40.72	3.35169
3	4	7	109	hnRNP-A1_RRM	96.5			3.74			43.09
3	7	2	110	hnRNP-A2/B1_RRM	2245.26	2239.78	7.74282	236.03	255.37	27.3509	2228.93	2235.68	9.54594
3	2	5	111	hnRNP-A2/B1_RRM	2234.31			274.71			2242.43
3	2	1	112	hnRNP-A3_RRM	1636.65	1658.97	31.5582	64.17	80.465	23.0446	1355.59	1373.28	25.0174
3	2	3	113	hnRNP-A3_RRM	1681.28			96.76			1390.97
3	4	3	114	hnRNP-C1/C2_RRM	741.87	742.65	1.10309	154.29	161.64	10.3945	142.14	145.665	4.9851
3	1	4	115	hnRNP-C1/C2_RRM	743.43			168.99			149.19
3	2	4	116	hnRNP-CL1_RRM	65.55	77.625	17.0766	17.79	15.38	3.40825	19.28	23.02	5.28916
3	7	6	117	hnRNP-CL1_RRM	89.7			12.97			26.76
3	1	3	118	hnRNP-D-like_RRM	718.25	751.13	46.4993	37.45	40.33	4.07294	239.67	250.155	14.828
3	3	6	119	hnRNP-D-like_RRM	784.01			43.21			260.64
3	6	3	120	hnRNP-D0_RRM	1283.65	1274.72	12.636	101.97	105.895	5.55079	347.15	337.565	13.5552
3	3	5	121	hnRNP-D0_RRM	1265.78			109.82			327.98
3	4	2	122	hnRNP-F_RRM	1240.11	1210.78	41.4789	24.38	25.655	1.80312	1688.88	1668.07	29.4298
3	3	4	123	hnRNP-F_RRM	1181.45			26.93			1647.26
3	5	2	124	hnRNP-H2_RRM	752.02	726.605	35.9422	19.64	20	0.509117	950.41	944.485	8.37922
3	7	4	125	hnRNP-H2_RRM	701.19			20.36			938.56
3	7	1	126	hnRNP-I(1-2)_RRM	969.89	993.695	33.6654	47.67	72.715	35.419	180.81	184.63	5.4023
3	2	7	127	hnRNP-I(1-2)_RRM	1017.5			97.76			188.45
3	5	4	128	hnRNP-I(3-4)_RRM	946.29	945.75	0.763675	219.25	230.08	15.3159	399.94	401.66	2.43245
3	4	6	129	hnRNP-I(3-4)_RRM	945.21			240.91			403.38
3	3	1	130	hnRNP-L(1-2)_RRM	2.42	4.33	2.70115	6.31	5.99	0.452548	4.36	7.005	3.74059
3	5	7	131	hnRNP-L(1-2)_RRM	6.24			5.67			9.65
3	5	1	132	hnRNP-L(3-4)_RRM	24.58	19.115	7.72868	16.76	15.365	1.97283	12.29	13.375	1.53442
3	6	5	133	hnRNP-L(3-4)_RRM	13.65			13.97			14.46
3	4	5	134	hnRNP-M(1-2)_RRM	1444.45	1466.39	31.0278	570.2	583.61	18.9646	945.5	946.93	2.02233
3	7	7	135	hnRNP-M(1-2)_RRM	1488.33			597.02			948.36
3	1	5	136	hnRNP-M(3)_RRM	124.66	112.055	17.8262	22.77	20.56	3.12541	38.83	37.875	1.35057
3	5	5	137	hnRNP-M(3)_RRM	99.45			18.35			36.92
3	2	2	138	hnRNP-P2_RRM	525.68	575.965	71.1137	14.04	11.78	3.19612	37.79	40.305	3.55675
3	6	6	139	hnRNP-P2_RRM	626.25			9.52			42.82
3	6	4	140	hnRNP-R_RRM	694.15	692.965	1.67584	12.28	12.58	0.424264	108.25	112.67	6.25082
3	5	6	141	hnRNP-R_RRM	691.78			12.88			117.09
3	6	2	142	HNRNPA1L2_RRM	510.48	551.475	57.9757	8.49	10.44	2.75772	221.4	235.575	20.0465
3	1	7	143	HNRNPA1L2_RRM	592.47			12.39			249.75
3	7	5	144	HNRNPCL3/4_RRM	41	36.42	6.4771	22.58	22.52	0.0848528	30.59	29.9	0.975807
3	2	6	145	HNRNPCL3/4_RRM	31.84			22.46			29.21
3	7	3	146	HNRNPCP5_RRM	92.02	93.81	2.53144	23.92	23.415	0.714178	40.09	42.375	3.23148
3	6	7	147	HNRNPCP5_RRM	95.6			22.91			44.66
4	3	1	148	Absent	7.34			-1.59			16.72
4	5	7	149	Absent	13.26			-1.79			14.57
4	4	4	150	GST	5.88			9.61			2.47
4	1	2	151	HNRPLL_RRM	105.78	120.105	20.2586	9.36	9.03	0.46669	72.3	68.69	5.10531
4	1	6	152	HNRPLL_RRM	134.43			8.7			65.08
4	1	1	153	HTF9C_RRM	190.4	181.625	12.4097	8.64	9.85	1.7112	50.37	52.765	3.38704
4	4	1	154	HTF9C_RRM	172.85			11.06			55.16
4	6	1	155	HUR_RRM	1241.8	1302.42	85.7367	207.72	219.365	16.4685	649.36	652.6	4.58205
4	3	3	156	HUR_RRM	1363.05			231.01			655.84
4	3	2	157	IGF2BP1_RRM	53.12	47.94	7.32563	23.48	22.975	0.714178	34.08	32.36	2.43245
4	4	7	158	IGF2BP1_RRM	42.76			22.47			30.64
4	7	2	159	IGF2BP2_RRM	68.52	60.895	10.7834	23.07	21.545	2.15668	87.71	91.69	5.62857
4	2	5	160	IGF2BP2_RRM	53.27			20.02			95.67
4	2	1	161	IGF2BP3_RRM	31.32	36.85	7.8206	10.78	11.19	0.579828	18.39	20.12	2.44659
4	2	3	162	IGF2BP3_RRM	42.38			11.6			21.85
4	4	3	163	KIS_RRM	10.41	10.495	0.120208	13.38	9.87	4.96389	10.17	8.705	2.07182
4	1	4	164	KIS_RRM	10.58			6.36			7.24
4	2	4	165	LARP7(1)_RRM	226.91	233.66	9.54594	14.79	15.11	0.452548	111.28	103.845	10.5147
4	7	6	166	LARP7(1)_RRM	240.41			15.43			96.41
4	1	3	167	LARP7(2)_RRM	628.42	632.02	5.09117	63.13	66.205	4.34871	293.9	287.81	8.61256
4	3	6	168	LARP7(2)_RRM	635.62			69.28			281.72
4	6	3	169	LKAP_RRM	91.47	91.94	0.66468	13.1	11.495	2.26981	38.61	37.505	1.56271
4	3	5	170	LKAP_RRM	92.41			9.89			36.4
4	4	2	171	Matrin-3_RRM	496.73	496.54	0.268701	27.81	38.68	15.3725	111.38	115.925	6.4276
4	3	4	172	Matrin-3_RRM	496.35			49.55			120.47
4	5	2	173	MGC27016_RRM	66.56	64.44	2.99813	16.91	19.35	3.45068	40.58	37.605	4.20729
4	7	4	174	MGC27016_RRM	62.32			21.79			34.63
4	7	1	175	MTHFSD_RRM	398.09	439.415	58.4424	32.78	42.635	13.9371	348.64	349.28	0.905097
4	2	7	176	MTHFSD_RRM	480.74			52.49			349.92
4	5	4	177	Musashi-1_RRM	1849.36	1832.88	23.2992	148.54	156.32	11.0026	1485.66	1463.81	30.9076
4	4	6	178	Musashi-1_RRM	1816.41			164.1			1441.95
4	5	1	179	MYEF2(1-2)_RRM	1012.91	1048.76	50.6996	397.1	392.575	6.39932	863.22	825.515	53.3229
4	6	5	180	MYEF2(1-2)_RRM	1084.61			388.05			787.81
4	4	5	181	MYEF2(3)_RRM	623.36	635.18	16.716	37.58	39.255	2.36881	263.36	261.93	2.02233
4	7	7	182	MYEF2(3)_RRM	647			40.93			260.5
4	1	5	183	NCBP2_RRM	78.06	68.73	13.1946	10.67	8.645	2.86378	21.65	14.68	9.85707
4	5	5	184	NCBP2_RRM	59.4			6.62			7.71
4	2	2	185	NCBP2L_RRM	234.21	238.51	6.08112	42.62	43.93	1.85262	167.57	161.945	7.95495
4	6	6	186	NCBP2L_RRM	242.81			45.24			156.32
4	6	4	187	NCL_RRM	2351.72	2324.44	38.5727	1777.11	1821.3	62.4941	2814.99	2833.22	25.7882
4	5	6	188	NCL_RRM	2297.17			1865.49			2851.46
4	6	2	189	NeuN_RRM	1964.69	1966.62	2.72236	1511.86	1431.78	113.257	2408.38	2225.64	258.433
4	1	7	190	NeuN_RRM	1968.54			1351.69			2042.9
4	7	5	191	NIFK_RRM	202.1	207.21	7.22663	12.29	11.865	0.601041	41.71	38.58	4.42649
4	2	6	192	NIFK_RRM	212.32			11.44			35.45
4	7	3	193	NOL8_RRM	59.57	66.265	9.46816	16.6	17.28	0.961665	41.32	34.78	9.24896
4	6	7	194	NOL8_RRM	72.96			17.96			28.24
4	5	3	195	NONO_RRM	61.22	62.615	1.97283	13.19	14.65	2.06475	-2.23	10.615	18.1656
4	3	7	196	NONO_RRM	64.01			16.11			23.46
5	5	3	197	Absent	6.7			3.06			4.57
5	3	7	198	Absent	1.92			-0.54			4.57
5	4	4	199	GST	21.74			7.16			5.65
5	1	2	200	NSAP1_RRM	1738.93	1771.01	45.368	44.23	42.14	2.95571	394	398.345	6.14476
5	1	6	201	NSAP1_RRM	1803.09			40.05			402.69
5	1	1	202	NUP35_RRM	28.63	24.025	6.51245	17.83	17.835	0.00707107	16.82	17.925	1.56271
5	4	1	203	NUP35_RRM	19.42			17.84			19.03
5	6	1	204	PABP3_RRM	315.71	334.1	26.0074	13.28	15.785	3.5426	66.18	60.45	8.10344
5	3	3	205	PABP3_RRM	352.49			18.29			54.72
5	3	2	206	PABPC1L_RRM	1078.89	1150.74	101.604	103.25	125.525	31.5016	988.99	990.74	2.47487
5	4	7	207	PABPC1L_RRM	1222.58			147.8			992.49
5	7	2	208	PABPC1L2A_RRM	281.91	311.925	42.4476	15.42	15.26	0.226274	93.08	88.705	6.18718
5	2	5	209	PABPC1L2A_RRM	341.94			15.1			84.33
5	2	1	210	PABPC4L_RRM	464.26	522.6	82.5052	18.65	19.185	0.756604	359.51	379.63	28.454
5	2	3	211	PABPC4L_RRM	580.94			19.72			399.75
5	4	3	212	PABPC5_RRM	284.37	303.855	27.556	15.78	11.185	6.49831	181.49	187.475	8.46407
5	1	4	213	PABPC5_RRM	323.34			6.59			193.46
5	2	4	214	PABPN1_RRM	2210.66	2208.39	3.21026	356.34	329.19	38.3959	2187.92	2166.45	30.3561
5	7	6	215	PABPN1_RRM	2206.12			302.04			2144.99
5	1	3	216	PABPNL1_RRM	1606.76	1608.98	3.13955	329.41	322.065	10.3874	2135.72	2033.59	144.427
5	3	6	217	PABPNL1_RRM	1611.2			314.72			1931.47
5	6	3	218	PGC-1 alpha_RRM	76.79	72.275	6.38517	8.11	12.28	5.89727	39.54	52.52	18.3565
5	3	5	219	PGC-1 alpha_RRM	67.76			16.45			65.5
5	4	2	220	PGC-1 beta_RRM	376.07	385.115	12.7916	18.4	18.06	0.480833	82.03	78.855	4.49013
5	3	4	221	PGC-1 beta_RRM	394.16			17.72			75.68
5	5	2	222	PIG38_RRM	70.01	72.82	3.97394	16.31	17.435	1.59099	31.11	31.665	0.784889
5	7	4	223	PIG38_RRM	75.63			18.56			32.22
5	7	1	224	PPIE_RRM	950.06	1026.57	108.201	87.58	91.81	5.98212	437.01	450.665	19.3111
5	2	7	225	PPIE_RRM	1103.08			96.04			464.32
5	5	4	226	PPIL4_RRM	12.83	11.31	2.1496	13.46	10.19	4.62448	14.05	8.08	8.44285
5	4	6	227	PPIL4_RRM	9.79			6.92			2.11
5	3	1	228	PPRC1_RRM	117.52	155.24	53.3441	15.36	14.805	0.784889	46.3	42.96	4.72347
5	5	7	229	PPRC1_RRM	192.96			14.25			39.62
5	5	1	230	PRPF8_RRM	18.67	17.5	1.65463	16.45	14.16	3.23855	20.2	31.625	16.1574
5	6	5	231	PRPF8_RRM	16.33			11.87			43.05
5	4	5	232	PSF_RRM	1011.54	1022.67	15.7473	11.45	12.5	1.48492	89.9	80.605	13.1451
5	7	7	233	PSF_RRM	1033.81			13.55			71.31
5	1	5	234	PSPC1_RRM	77.88	84.725	9.68029	8.64	6.46	3.08299	11.25	14.355	4.39113
5	5	5	235	PSPC1_RRM	91.57			4.28			17.46
5	2	2	236	PTBP2_RRM	153.54	165.755	17.2746	18.97	23.23	6.02455	51.24	55.39	5.86899
5	6	6	237	PTBP2_RRM	177.97			27.49			59.54
5	6	4	238	RALY_RRM	1695.4	1734.18	54.8503	567.15	591.13	33.9128	328.79	332.48	5.21845
5	5	6	239	RALY_RRM	1772.97			615.11			336.17
5	6	2	240	RALYL_RRM	956.2	1029.18	103.202	147.35	189.68	59.8637	368.15	381.375	18.703
5	1	7	241	RALYL_RRM	1102.15			232.01			394.6
5	7	5	242	ZRSR1_RRM	39.15	28.73	14.7361	6.04	3.95	2.95571	26.38	12.965	18.9717
5	2	6	243	ZRSR1_RRM	18.31			1.86			-0.45
5	7	3	244	ZRSR2_RRM	10.23	10.735	0.714178	3.87	4.38	0.721249	6.83	6.61	0.311127
5	6	7	245	ZRSR2_RRM	11.24			4.89			6.39
6	6	1	246	Absent	65.55			0.29			3.15
6	3	3	247	Absent	0.86			0.55			-3.33
6	4	4	248	GST	11.65			9.05			9.96
6	1	2	249	RAVER1_RRM	18.66	22.315	5.16895	18.88	17.5	1.95161	18.32	16.81	2.13546
6	1	6	250	RAVER1_RRM	25.97			16.12			15.3
6	1	1	251	RAVER2_RRM	16.12	12.62	4.94975	17.21	14.525	3.79716	16.91	13.81	4.38406
6	4	1	252	RAVER2_RRM	9.12			11.84			10.71
6	3	2	253	RBM11_RRM	24.81	26.635	2.58094	13.28	10.12	4.46891	31.78	25.745	8.53478
6	4	7	254	RBM11_RRM	28.46			6.96			19.71
6	7	2	255	RBM12(1-2)_RRM	1185.77	1211.74	36.7271	227.58	271.485	62.091	840.65	872.87	45.566
6	2	5	256	RBM12(1-2)_RRM	1237.71			315.39			905.09
6	2	1	257	RBM12(3)_RRM	40.93	44.895	5.60736	15.12	16.14	1.4425	23.94	27.075	4.43356
6	2	3	258	RBM12(3)_RRM	48.86			17.16			30.21
6	4	3	259	RBM12B(1-3)_RRM	308.99	328.73	27.9166	21.8	18.8	4.24264	214.3	194.065	28.6166
6	1	4	260	RBM12B(1-3)_RRM	348.47			15.8			173.83
6	2	4	261	RBM12B(4)_RRM	51.59	50.115	2.08597	14.83	12.415	3.41533	42.3	38.8	4.94975
6	7	6	262	RBM12B(4)_RRM	48.64			10			35.3
6	1	3	263	RBM14_RRM	60.63	66.295	8.01152	13.5	11.23	3.21026	25.52	23.145	3.35876
6	3	6	264	RBM14_RRM	71.96			8.96			20.77
6	6	3	265	RBM15_RRM	431.09	501.17	99.1081	120.5	133.645	18.5898	315.31	315.16	0.212132
6	3	5	266	RBM15_RRM	571.25			146.79			315.01
6	4	2	267	RBM15B_RRM	167.93	267.5	140.813	27.38	30.665	4.64569	118.89	127.62	12.3461
6	3	4	268	RBM15B_RRM	367.07			33.95			136.35
6	5	2	269	RBM16_RRM	25.19	17.35	11.0874	3.92	4.685	1.08187	13.24	13.295	0.0777817
6	7	4	270	RBM16_RRM	9.51			5.45			13.35
6	7	1	271	RBM17_RRM	16.51	12.21	6.08112	17.18	13.89	4.65276	14.99	14.73	0.367696
6	2	7	272	RBM17_RRM	7.91			10.6			14.47
6	5	4	273	RBM18_RRM	279.72	311.735	45.276	69.3	72.57	4.62448	249.25	248.135	1.57685
6	4	6	274	RBM18_RRM	343.75			75.84			247.02
6	3	1	275	RBM19(1)_RRM	523.9	592.225	96.6261	32.96	37.31	6.15183	272.92	249.155	33.6088
6	5	7	276	RBM19(1)_RRM	660.55			41.66			225.39
6	5	1	277	RBM19(2-4)_RRM	1683.84	1524.83	224.874	985.18	901.005	119.041	2404.11	2093.79	438.859
6	6	5	278	RBM19(2-4)_RRM	1365.82			816.83			1783.47
6	4	5	279	RBM19(5-6)_RRM	320.15	318.385	2.49609	23.88	23.15	1.03238	108.42	109.64	1.72534
6	7	7	280	RBM19(5-6)_RRM	316.62			22.42			110.86
6	1	5	281	RBM20_RRM	70.39	66.745	5.15481	16.65	14.355	3.24562	34.95	34.77	0.254558
6	5	5	282	RBM20_RRM	63.1			12.06			34.59
6	2	2	283	RBM21_RRM	58.71	63.47	6.73166	16.04	15.515	0.742462	40.39	38.115	3.21734
6	6	6	284	RBM21_RRM	68.23			14.99			35.84
6	6	4	285	RBM22_RRM	103.2	125.705	31.8269	19.95	19.815	0.190919	51.61	52.625	1.43543
6	5	6	286	RBM22_RRM	148.21			19.68			53.64
6	6	2	287	RBM23_RRM	677.8	678.45	0.919239	30.41	26.535	5.48008	220.12	199.155	29.649
6	1	7	288	RBM23_RRM	679.1			22.66			178.19
6	7	5	289	RBM24_RRM	1761.56	1781.45	28.1358	1642.12	1719.32	109.177	1410.51	1450.7	56.8443
6	2	6	290	RBM24_RRM	1801.35			1796.52			1490.9
6	7	3	291	RBM25_RRM	83.5	98.3	20.9304	13.33	12.675	0.92631	35.62	35.965	0.487904
6	6	7	292	RBM25_RRM	113.1			12.02			36.31
6	5	3	293	RBM26(1)_RRM	1407.27	1559.35	215.067	29.77	30.955	1.67584	473.33	478.105	6.75287
6	3	7	294	RBM26(1)_RRM	1711.42			32.14			482.88
7	4	4	295	GST	5.39			4.95			7.32
7	1	2	296	RBM26(2)_RRM	251	248.235	3.9103	9.78	8.96	1.15966	28.23	25.81	3.4224
7	1	6	297	RBM26(2)_RRM	245.47			8.14			23.39
7	1	1	298	RBM27_RRM	1039.21	984.685	77.11	140.79	144.755	5.60736	290.63	287.665	4.19314
7	4	1	299	RBM27_RRM	930.16			148.72			284.7
7	6	1	300	RBM28(1-2)_RRM	20.09	21.93	2.60215	2.21	3.305	1.54856	12.3	12.16	0.19799
7	3	3	301	RBM28(1-2)_RRM	23.77			4.4			12.02
7	3	2	302	RBM28(3-4)_RRM	148.99	135.28	19.3889	7.58	8.545	1.36472	27.92	25.91	2.84257
7	4	7	303	RBM28(3-4)_RRM	121.57			9.51			23.9
7	7	2	304	RBM3_RRM	1573.95	1550.11	33.7219	502.42	409.155	131.897	1361.44	1390.12	40.5526
7	2	5	305	RBM3_RRM	1526.26			315.89			1418.79
7	2	1	306	RBM30_RRM	22.1	17.305	6.78115	8.74	9.55	1.14551	14.35	11.815	3.58503
7	2	3	307	RBM30_RRM	12.51			10.36			9.28
7	4	3	308	RBM33_RRM	34.18	32.805	1.94454	20.59	19.605	1.393	24.69	26.07	1.95161
7	1	4	309	RBM33_RRM	31.43			18.62			27.45
7	2	4	310	RBM34_RRM	231.03	228.375	3.75474	16.65	17.365	1.01116	108.77	102.115	9.41159
7	7	6	311	RBM34_RRM	225.72			18.08			95.46
7	1	3	312	RBM35A_RRM	1446.56	1438.74	11.0592	24.88	26.355	2.08597	1324.31	1311.81	17.6777
7	3	6	313	RBM35A_RRM	1430.92			27.83			1299.31
7	6	3	314	RBM35B_RRM	265.98	287.075	29.8328	9.49	8.79	0.989949	136.33	135.12	1.7112
7	3	5	315	RBM35B_RRM	308.17			8.09			133.91
7	4	2	316	RBM38_RRM	2003.9	1951.64	73.8997	1804.41	1787.5	23.9144	1726.71	1687.38	55.6281
7	3	4	317	RBM38_RRM	1899.39			1770.59			1648.04
7	5	2	318	RBM4_RRM	30.88	27.63	4.59619	7.42	8.345	1.30815	16.31	15.82	0.692965
7	7	4	319	RBM4_RRM	24.38			9.27			15.33
7	7	1	320	RBM41_RRM	417.55	434.72	24.282	18.16	15.3	4.04465	278.6	284.135	7.82767
7	2	7	321	RBM41_RRM	451.89			12.44			289.67
7	5	4	322	RBM42_RRM	606.52	613.415	9.751	20.34	21.02	0.961665	188.74	187.235	2.12839
7	4	6	323	RBM42_RRM	620.31			21.7			185.73
7	3	1	324	RBM44_RRM	18.48	18.03	0.636396	15.78	17.05	1.79605	21.68	21.16	0.735391
7	5	7	325	RBM44_RRM	17.58			18.32			20.64
7	5	1	326	RBM47_RRM	48.05	53.025	7.03571	12.34	12.525	0.26163	28.34	26.25	2.95571
7	6	5	327	RBM47_RRM	58			12.71			24.16
7	4	5	328	RBM48_RRM	147.38	127.67	27.8741	13.25	12.55	0.989949	51.17	51.005	0.233345
7	7	7	329	RBM48_RRM	107.96			11.85			50.84
7	1	5	330	RBM5_RRM	871.3	857.69	19.2474	19.6	21.25	2.33345	583.9	592.785	12.5653
7	5	5	331	RBM5_RRM	844.08			22.9			601.67
7	2	2	332	RBM6_RRM	472.82	452.685	28.4752	6.39	7.855	2.07182	111.54	107.015	6.39932
7	6	6	333	RBM6_RRM	432.55			9.32			102.49
7	6	4	334	RBM7_RRM	49.47	50.175	0.997021	18.28	18.53	0.353553	36.02	34.035	2.80721
7	5	6	335	RBM7_RRM	50.88			18.78			32.05
7	6	2	336	RBM8A_RRM	481.3	492.485	15.818	5.46	7.13	2.36174	201.85	193.56	11.7238
7	1	7	337	RBM8A_RRM	503.67			8.8			185.27
7	7	5	338	RBM9_RRM	1599.62	1612.36	18.0171	901.4	915.64	20.1384	1832.64	1850.53	25.3003
7	2	6	339	RBM9_RRM	1625.1			929.88			1868.42
7	7	3	340	RBMS1_RRM	354.13	340.815	18.8303	29.28	29.66	0.537401	168.02	165.89	3.01227
7	6	7	341	RBMS1_RRM	327.5			30.04			163.76
7	5	3	342	RBMS2_RRM	96.05	95.105	1.33643	8.49	10.24	2.47487	41.42	38.965	3.47189
7	3	7	343	RBMS2_RRM	94.16			11.99			36.51
8	4	4	344	GST	8.8			8.09			15.18
8	1	2	345	SRRP35_RRM	647.82	643.645	5.90434	54.22	54.015	0.289914	898.64	881.56	24.1548
8	1	6	346	SRRP35_RRM	639.47			53.81			864.48
8	1	1	347	SRSF10_RRM	492.56	467.035	36.0978	31.77	33.435	2.35467	869.95	865.4	6.43467
8	4	1	348	SRSF10_RRM	441.51			35.1			860.85
8	6	1	349	SRSF11_RRM	24.61	21.41	4.52548	8.75	8.305	0.629325	17.63	15.27	3.33754
8	3	3	350	SRSF11_RRM	18.21			7.86			12.91
8	3	2	351	SSB_RRM	710.4	685.7	34.9311	20.32	22.55	3.1537	336.88	323.955	18.2787
8	4	7	352	SSB_RRM	661			24.78			311.03
8	7	2	353	TAF15_RRM	575.3	661.56	121.99	9.91	10.79	1.24451	115.41	104.14	15.9382
8	2	5	354	TAF15_RRM	747.82			11.67			92.87
8	2	1	355	TAT-SF1_RRM	184.33	184.105	0.318198	21.42	19.535	2.66579	91.24	90.005	1.74655
8	2	3	356	TAT-SF1_RRM	183.88			17.65			88.77
8	4	3	357	TDP-43_RRM	16.84	21.2	6.16597	4.13	7.685	5.02753	11.55	13.16	2.27688
8	1	4	358	TDP-43_RRM	25.56			11.24			14.77
8	2	4	359	TDRD10_RRM	239.08	209.86	41.3233	7.67	6.53	1.6122	35.01	33.14	2.64458
8	7	6	360	TDRD10_RRM	180.64			5.39			31.27
8	1	3	361	THOC4_RRM	154.58	133.35	30.0238	10.12	8.81	1.85262	40.75	40.45	0.424264
8	3	6	362	THOC4_RRM	112.12			7.5			40.15
8	6	3	363	TIA1_RRM	842.06	870.885	40.7647	606.73	630.705	33.9058	540.15	537.835	3.2739
8	3	5	364	TIA1_RRM	899.71			654.68			535.52
8	4	2	365	TIAL1_RRM	732.28	740.2	11.2006	697.7	684.475	18.703	542.79	523.005	27.9802
8	3	4	366	TIAL1_RRM	748.12			671.25			503.22
8	5	2	367	TNRC4(1-2)_RRM	19.54	17.94	2.26274	11.33	10.22	1.56978	13.84	14.14	0.424264
8	7	4	368	TNRC4(1-2)_RRM	16.34			9.11			14.44
8	7	1	369	TNRC4(3)_RRM	299.84	324.44	34.7897	24.5	24.97	0.66468	86.32	85.61	1.00409
8	2	7	370	TNRC4(3)_RRM	349.04			25.44			84.9
8	5	4	371	TNRC6A_RRM	12.45	9.86	3.66281	12.39	11.41	1.38593	15.24	14.765	0.671751
8	4	6	372	TNRC6A_RRM	7.27			10.43			14.29
8	3	1	373	TNRC6B_RRM	9.84	8.19	2.33345	7.28	6.545	1.03945	10.57	9.555	1.43543
8	5	7	374	TNRC6B_RRM	6.54			5.81			8.54
8	5	1	375	TNRC6C_RRM	10.51	10.56	0.0707107	8.04	6.86	1.66877	8.28	8.655	0.53033
8	6	5	376	TNRC6C_RRM	10.61			5.68			9.03
8	4	5	377	TRA2A_RRM	370.79	341.46	41.4789	13.78	13.295	0.685894	127.72	126.485	1.74655
8	7	7	378	TRA2A_RRM	312.13			12.81			125.25
8	1	5	379	TRA2B_RRM	786.22	748.01	54.0371	12.61	13.98	1.93747	666.88	655.62	15.924
8	5	5	380	TRA2B_RRM	709.8			15.35			644.36
8	2	2	381	TRSPAP1_RRM	348.01	332.175	22.3941	46.48	45.475	1.42128	91.61	84.085	10.642
8	6	6	382	TRSPAP1_RRM	316.34			44.47			76.56
8	6	4	383	U1SNRNPBP_RRM	126.04	130.365	6.11647	8.05	7.305	1.05359	47.24	46.36	1.24451
8	5	6	384	U1SNRNPBP_RRM	134.69			6.56			45.48
8	6	2	385	U2AF1/U2AF1L5_RRM	7.25	6.565	0.968736	4.67	4.42	0.353553	6.9	6.57	0.46669
8	1	7	386	U2AF1/U2AF1L5_RRM	5.88			4.17			6.24
8	7	5	387	U2AF1L4_RRM	7.64	5.815	2.58094	3.12	2.39	1.03238	7.55	6.18	1.93747
8	2	6	388	U2AF1L4_RRM	3.99			1.66			4.81
8	7	3	389	U2AF2_RRM	10.86	10.83	0.0424264	5.65	5.765	0.162635	9.34	9.97	0.890955
8	6	7	390	U2AF2_RRM	10.8			5.88			10.6
8	5	3	391	ZNF638_RRM	55.83	57.9	2.92742	8.54	10.01	2.07889	34.96	33.605	1.91626
8	3	7	392	ZNF638_RRM	59.97			11.48			32.25
9	1	1	393	Absent	-1.17			1.26			-1.04
9	2	1	394	Absent	-1.91			1.27			-0.47
9	3	1	395	Absent	-1.36			0.5			-2.18
9	4	1	396	Absent	-1.47			0.97			-1.64
9	5	1	397	Absent	-0.84			-0.19			-0.76
9	6	1	398	Absent	0.13			0.9			-1.48
9	7	1	399	Absent	-0.12			0.09			-0.73
9	1	2	400	Absent	-0.8			0.84			-1
9	2	2	401	Absent	-2.24			1.46			0.19
9	3	2	402	Absent	-0.79			1.53			-1.7
9	4	2	403	Absent	-0.76			2.19			-1.41
9	5	2	404	Absent	-0.67			1.64			-0.5
9	6	2	405	Absent	0.74			-1.17			-0.78
9	7	2	406	Absent	0.35			-1.58			-0.88
9	1	3	407	Absent	0.62			1.38			-1.97
9	2	3	408	Absent	-0.76			2.29			-0.36
9	3	3	409	Absent	0			2.03			-1.9
9	4	3	410	Absent	-0.04			-1.48			-1.96
9	5	3	411	Absent	0.61			-1.84			-1.32
9	6	3	412	Absent	1.4			-0.53			-0.94
9	7	3	413	Absent	0.71			-1.23			-0.56
9	1	4	414	Absent	0.41			-0.94			2.07
9	2	4	415	Absent	-0.77			-0.01			-1.35
9	3	4	416	Absent	-0.09			0.24			1.05
9	4	4	417	Absent	0.32			0.43			-2.42
9	5	4	418	Absent	0.86			-0.06			-1.55
9	6	4	419	Absent	1.81			1.14			-1.31
9	7	4	420	Absent	1.32			0.81			-2.03
9	1	5	421	Absent	0.11			-0.68			1.34
9	2	5	422	Absent	-0.88			0.54			2.67
9	3	5	423	Absent	-0.49			-0.25			0.76
9	4	5	424	Absent	0.07			0.72			1.12
9	5	5	425	Absent	0.42			0.37			-1.79
9	6	5	426	Absent	1.21			1.94			-1.69
9	7	5	427	Absent	1.36			1.51			-1.92
9	1	6	428	Absent	-0.26			1.27			0.45
9	2	6	429	Absent	-1.64			-1.31			1.54
9	3	6	430	Absent	-0.93			-1.59			0.45
9	4	6	431	Absent	-0.82			-0.21			0.18
9	5	6	432	Absent	-0.48			-0.11			1.33
9	6	6	433	Absent	0.23			1.58			1.21
9	7	6	434	Absent	0.17			0.38			1.3
9	1	7	435	Absent	-0.94			-1.32			-0.87
9	2	7	436	Absent	-1.75			0.64			0.61
9	3	7	437	Absent	-1.3			0.84			-1.54
9	4	7	438	Absent	-0.79			1.53			-0.62
9	5	7	439	Absent	-0.48			0.9			0.21
9	6	7	440	Absent	1.5			2.16			-0.01
9	7	7	441	Absent	0.39			-1.75			0.67
10	4	4	442	GST	12.99			9.31			20.13
10	1	2	443	RBMS3_RRM	535.42	564.18	40.6728	44.6	45.075	0.671751	210.36	211.18	1.15966
10	1	6	444	RBMS3_RRM	592.94			45.55			212
10	1	1	445	RBMX_RRM	739.64	721.235	26.0286	84.12	71.365	18.0383	712.15	685.95	37.0524
10	4	1	446	RBMX_RRM	702.83			58.61			659.75
10	6	1	447	RBMX2_RRM	106.31	111.03	6.67509	18.55	21.36	3.97394	26.66	29.6	4.15779
10	3	3	448	RBMX2_RRM	115.75			24.17			32.54
10	3	2	449	RBMXL1_RRM	993.04	980.71	17.4373	93.58	96.88	4.6669	1042.94	1002.81	56.7595
10	4	7	450	RBMXL1_RRM	968.38			100.18			962.67
10	7	2	451	RBMXL2_RRM	1578.96	1610.39	44.4558	825.95	826.365	0.586899	1789.03	1803.71	20.7607
10	2	5	452	RBMXL2_RRM	1641.83			826.78			1818.39
10	2	1	453	RBMXL3_RRM	1304.6	1277.51	38.304	320.4	308.415	16.9493	1142.66	1125.51	24.2538
10	2	3	454	RBMXL3_RRM	1250.43			296.43			1108.36
10	4	3	455	RBMY1A1 / RBMY1B_RRM	1334.61	1357.21	31.9612	627.04	601.66	35.8927	1149.45	1153.27	5.4023
10	1	4	456	RBMY1A1 / RBMY1B_RRM	1379.81			576.28			1157.09
10	2	4	457	RBMY1C_RRM	1374.36	1355.84	26.1983	354.44	370.73	23.0375	1174.6	1152.24	31.6147
10	7	6	458	RBMY1C_RRM	1337.31			387.02			1129.89
10	1	3	459	RBMY1D / RBMY1E_RRM	1433.55	1419.74	19.5232	821.62	817.19	6.26497	1319.15	1277.78	58.5131
10	3	6	460	RBMY1D / RBMY1E_RRM	1405.94			812.76			1236.4
10	6	3	461	RBMY1F_RRM	1485.23	1477.63	10.748	839.33	864.84	36.0766	1400.32	1404.15	5.42351
10	3	5	462	RBMY1F_RRM	1470.03			890.35			1407.99
10	4	2	463	RBPMS_RRM	171.46	168.405	4.32042	18.38	15.545	4.0093	895.88	844.47	72.7047
10	3	4	464	RBPMS_RRM	165.35			12.71			793.06
10	5	2	465	RBPMS2_RRM	522.16	514.865	10.3167	44.12	37.555	9.28431	1613.14	1651.28	53.931
10	7	4	466	RBPMS2_RRM	507.57			30.99			1689.41
10	7	1	467	RDBP_RRM	75.98	78.905	4.13657	20.48	20.295	0.26163	45.75	43.11	3.73352
10	2	7	468	RDBP_RRM	81.83			20.11			40.47
10	5	4	469	RDM1_RRM	435.89	426.785	12.8764	21.45	21.82	0.523259	194.98	184.535	14.7715
10	4	6	470	RDM1_RRM	417.68			22.19			174.09
10	3	1	471	REXON _RRM	198.43	198.495	0.0919239	17.76	17.085	0.954594	89.31	88.36	1.3435
10	5	7	472	REXON_RRM	198.56			16.41			87.41
10	5	1	473	RNPC2_RRM	74.87	80.895	8.52064	8.59	8.28	0.438406	16.77	17.3	0.749533
10	6	5	474	RNPC2_RRM	86.92			7.97			17.83
10	4	5	475	RNPC3(1)_RRM	429.99	390.725	55.5291	18.71	16.845	2.63751	65.28	61.79	4.93561
10	7	7	476	RNPC3(1)_RRM	351.46			14.98			58.3
10	1	5	477	RNPC3(2)_RRM	331.82	300.82	43.8406	127.48	72.33	77.9939	163.72	138.395	35.815
10	5	5	478	RNPC3(2)_RRM	269.82			17.18			113.07
10	2	2	479	RNPS1_RRM	578.27	564.97	18.809	16.34	17.39	1.48492	177.96	159.88	25.569
10	6	6	480	RNPS1_RRM	551.67			18.44			141.8
10	6	4	481	ROD1(1-2)_RRM	578.28	561.955	23.087	15.45	17.32	2.64458	163.12	116.075	66.5317
10	5	6	482	ROD1(1-2)_RRM	545.63			19.19			69.03
10	6	2	483	ROD1(3-4)_RRM	583.58	568.77	20.9445	128.85	94.4	48.7197	246.06	240.74	7.52362
10	1	7	484	ROD1(3-4)_RRM	553.96			59.95			235.42
10	7	5	485	SAFB1_RRM	612.45	633.235	29.3944	36.6	37.45	1.20208	205.38	227.705	31.5723
10	2	6	486	SAFB1_RRM	654.02			38.3			250.03
10	7	3	487	SAFB2_RRM	828.34	826.52	2.57387	54.4	54.575	0.247487	285.12	297.68	17.7625
10	6	7	488	SAFB2_RRM	824.7			54.75			310.24
10	5	3	489	SART3 _RRM	134.79	113.43	30.2076	14.03	10.345	5.21138	24.93	29.575	6.56902
10	3	7	490	SART3 _RRM	92.07			6.66			34.22
11	5	3	491	Absent	81.14			-3.79			59.89
11	3	7	492	Absent	89.63			10.24			65.55
11	4	4	493	GST	9.93			5.54			11.18
11	1	2	494	SETD1A_RRM	221.15	212.715	11.9289	25.09	23.19	2.68701	71.35	64.695	9.41159
11	1	6	495	SETD1A_RRM	204.28			21.29			58.04
11	1	1	496	SETD1B_RRM	25.05	24.245	1.13844	17.39	17.25	0.19799	18.38	18.22	0.226274
11	4	1	497	SETD1B_RRM	23.44			17.11			18.06
11	6	1	498	SF2_RRM	900.25	895.805	6.28618	116.48	125.6	12.8976	701.01	702.35	1.89505
11	3	3	499	SF2_RRM	891.36			134.72			703.69
11	3	2	500	SF3B4_RRM	1305.32	1286.24	26.9903	719.94	699.74	28.5671	1747.61	1677.66	98.9172
11	4	7	501	SF3B4_RRM	1267.15			679.54			1607.72
11	7	2	502	SF3B6_RRM	279.38	281.59	3.12541	17.38	18.57	1.68291	57.36	58.705	1.90212
11	2	5	503	SF3B6_RRM	283.8			19.76			60.05
11	2	1	504	SFRS12_RRM	298.49	313.815	21.6728	22.78	30.16	10.4369	246.04	243.145	4.09415
11	2	3	505	SFRS12_RRM	329.14			37.54			240.25
11	4	3	506	SFRS15_RRM	270.11	289.4	27.2802	20.82	22.345	2.15668	131.93	140.76	12.4875
11	1	4	507	SFRS15_RRM	308.69			23.87			149.59
11	2	4	508	SFRS2_RRM	1223.9	1218.58	7.53069	495.26	479.765	21.9132	1131.05	1103.7	38.6787
11	7	6	509	SFRS2_RRM	1213.25			464.27			1076.35
11	1	3	510	SFRS3_RRM	285.04	276.06	12.6996	31.82	34.7	4.07294	224.88	218.795	8.60549
11	3	6	511	SFRS3_RRM	267.08			37.58			212.71
11	6	3	512	SFRS4_RRM	345.48	339.495	8.46407	8.95	11.595	3.74059	237.28	236.02	1.78191
11	3	5	513	SFRS4_RRM	333.51			14.24			234.76
11	4	2	514	SFRS5_RRM	213.2	215.415	3.13248	24.32	14.68	13.633	158.07	150.665	10.4723
11	3	4	515	SFRS5_RRM	217.63			5.04			143.26
11	5	2	516	SFRS7_RRM	1960.49	1967.87	10.4369	1207.68	1187.79	28.1287	2183.24	2185.3	2.91328
11	7	4	517	SFRS7_RRM	1975.25			1167.9			2187.36
11	7	1	518	SFRS9_RRM	554.92	580.105	35.617	50.17	54.855	6.62559	357.23	370.25	18.4131
11	2	7	519	SFRS9_RRM	605.29			59.54			383.27
11	5	4	520	SHARP(1)_RRM	1120.01	1119.41	0.848528	36.88	32.02	6.87308	1711.95	1723.02	15.6553
11	4	6	521	SHARP(1)_RRM	1118.81			27.16			1734.09
11	3	1	522	SHARP(2-4)_RRM	986.25	999.57	18.8373	675.78	705.1	41.4647	644.41	630.215	20.0748
11	5	7	523	SHARP(2-4)_RRM	1012.89			734.42			616.02
11	5	1	524	SKAR_RRM	24.45	21.605	4.02344	6.09	6.96	1.23037	14.25	11.755	3.52846
11	6	5	525	SKAR_RRM	18.76			7.83			9.26
11	4	5	526	SLIRP_RRM	246.71	232.49	20.1101	25.41	24.44	1.37179	59.86	55.36	6.36396
11	7	7	527	SLIRP_RRM	218.27			23.47			50.86
11	1	5	528	SLTM_RRM	315.64	305.145	14.8422	34.2	33.59	0.86267	124.68	122.695	2.80721
11	5	5	529	SLTM_RRM	294.65			32.98			120.71
11	2	2	530	snRNP 70_RRM	1209.88	1168.36	58.7252	51.41	44.025	10.444	477.84	453.135	34.9381
11	6	6	531	snRNP 70_RRM	1126.83			36.64			428.43
11	6	4	532	snRNP A_RRM	235.63	236.6	1.37179	35.19	25.255	14.0502	234.06	223.73	14.6088
11	5	6	533	snRNP A_RRM	237.57			15.32			213.4
11	6	2	534	snRNP B2_RRM	271.8	295.735	33.8492	26.45	24.425	2.86378	152.35	163.855	16.2705
11	1	7	535	snRNP B2_RRM	319.67			22.4			175.36
11	7	5	536	SR140_RRM	142.67	148.77	8.6267	19.71	21.89	3.08299	41.77	43.905	3.01935
11	2	6	537	SR140_RRM	154.87			24.07			46.04
11	7	3	538	SRP46_RRM	1043.6	1046.49	4.09415	39.76	41.475	2.42538	821.59	797.47	34.1108
11	6	7	539	SRP46_RRM	1049.39			43.19			773.35
12	6	2	540	Absent	0.72			-1.59			0.77
12	5	3	541	Absent	0.67			-0.57			1.09
12	7	3	542	Absent	-2.6			-0.23			0.57
12	7	5	543	Absent	0.14			-0.7			0.6
12	2	6	544	Absent	2.13			-1.05			3.03
12	1	7	545	Absent	2.32			-1.9			3.29
12	3	7	546	Absent	-0.66			-2.78			3.09
12	6	7	547	Absent	-0.35			-0.16			1.92
12	1	2	548	AKAP1_KH	193.63	202.18	12.0915	12.57	10.565	2.8355	46.25	47.865	2.28395
12	1	6	549	AKAP1_KH	210.73			8.56			49.48
12	1	1	550	ANKHD1_KH	101.88	100.505	1.94454	17.46	16.55	1.28693	27.92	27.265	0.92631
12	4	1	551	ANKHD1_KH	99.13			15.64			26.61
12	6	1	552	ANKRD17_KH	100.74	94.6	8.68327	15.71	15.265	0.629325	38.68	36.96	2.43245
12	3	3	553	ANKRD17_KH	88.46			14.82			35.24
12	3	2	554	ASCC1_KH	45.54	45.53	0.0141421	7.85	7.945	0.13435	17.27	17.465	0.275772
12	4	7	555	ASCC1_KH	45.52			8.04			17.66
12	7	2	556	BICC1(1-2)_KH	17.02	16.17	1.20208	8.46	9.165	0.997021	13.32	13.415	0.13435
12	2	5	557	BICC1(1-2)_KH	15.32			9.87			13.51
12	2	1	558	BICC1(3)_KH	15.07	18.09	4.27092	8.52	7.255	1.78898	11.36	10.91	0.636396
12	2	3	559	BICC1(3)_KH	21.11			5.99			10.46
12	4	3	560	DDX43_KH	17.27	16.925	0.487904	7.51	8.93	2.00818	9.06	8.585	0.671751
12	1	4	561	DDX43_KH	16.58			10.35			8.11
12	2	4	562	DDX53_KH	24.77	22.035	3.86787	9.58	8.675	1.27986	11.84	10.635	1.70413
12	7	6	563	DDX53_KH	19.3			7.77			9.43
12	1	3	564	ERAL1_KH	21.74	21.515	0.318198	13.13	12.255	1.23744	16.02	17.14	1.58392
12	3	6	565	ERAL1_KH	21.29			11.38			18.26
12	6	3	566	EXOSC3_KH	14.72	14.57	0.212132	6.92	8.13	1.7112	9.42	9.085	0.473762
12	3	5	567	EXOSC3_KH	14.42			9.34			8.75
12	4	2	568	FBP3(1-4)_KH	108.84	106.585	3.18905	7.94	8.365	0.601041	52.2	52.55	0.494975
12	3	4	569	FBP3(1-4)_KH	104.33			8.79			52.9
12	5	2	570	FMR1(1-2)_KH	10.33	8.505	2.58094	9.85	10.66	1.14551	9.72	11.26	2.17789
12	7	4	571	FMR1(1-2)_KH	6.68			11.47			12.8
12	7	1	572	FXR1(1-2)_KH	458.59	435.835	32.1804	31.75	31.1	0.919239	112.22	111.835	0.544472
12	2	7	573	FXR1(1-2)_KH	413.08			30.45			111.45
12	5	4	574	FXR2(1-2)_KH	8.92	8.715	0.289914	9.16	9.15	0.0141421	8.42	7.525	1.26572
12	4	6	575	FXR2(1-2)_KH	8.51			9.14			6.63
12	4	4	576	GST	7.92			11.46			6.62
12	3	1	577	hnRNP E1(1-2)_KH	36.63	34.875	2.48194	21.27	18.765	3.5426	27.44	26.79	0.919239
12	5	7	578	hnRNP E1(1-2)_KH	33.12			16.26			26.14
12	5	1	579	hnRNP E1(3)_KH	9.18	9.145	0.0494975	11.54	10.655	1.25158	13.1	11.04	2.91328
12	6	5	580	hnRNP E1(3)_KH	9.11			9.77			8.98
12	4	5	581	hnRNP E2(1-2)_KH	22.68	22.4	0.39598	7.21	7.865	0.92631	13.34	12.085	1.77484
12	7	7	582	hnRNP E2(1-2)_KH	22.12			8.52			10.83
12	1	5	583	hnRNP E2(3)_KH	20.82	20.3	0.735391	22.21	20.9	1.85262	21.69	21.875	0.26163
12	5	5	584	hnRNP E2(3)_KH	19.78			19.59			22.06
12	2	2	585	hnRNP K(1-2)_KH	6.64	6.63	0.0141421	6.04	5.72	0.452548	6.89	6.915	0.0353553
12	6	6	586	hnRNP K(1-2)_KH	6.62			5.4			6.94
12	6	4	587	hnRNP K(3)_KH	293.04	290.865	3.07591	80.83	79.585	1.7607	301.43	293.805	10.7834
12	5	6	588	hnRNP K(3)_KH	288.69			78.34			286.18
13	5	3	589	Absent	1.7			-1.73			4.08
13	7	3	590	Absent	-0.14			2.13			-0.97
13	3	7	591	Absent	2.67			-3.7			1.51
13	6	7	592	Absent	0.22			-0.66			0.73
13	4	4	593	GST	5.97			9.2			9.25
13	1	2	594	IGF2BP1(1-2)_KH	23.1	23.555	0.643467	15.17	14.385	1.11016	15.52	15.62	0.141421
13	1	6	595	IGF2BP1(1-2)_KH	24.01			13.6			15.72
13	1	1	596	IGF2BP1(3-4)_KH	1114.35	1118.29	5.572	23.3	22.02	1.81019	441.99	436.17	8.23072
13	4	1	597	IGF2BP1(3-4)_KH	1122.23			20.74			430.35
13	6	1	598	IGF2BP2(1-2)_KH	33.49	31.425	2.92035	12.3	13.375	1.52028	21.95	24.085	3.01935
13	3	3	599	IGF2BP2(1-2)_KH	29.36			14.45			26.22
13	3	2	600	IGF2BP2(3-4)_KH	1443.73	1416.75	38.1555	61.56	59.765	2.53851	964.43	903.905	85.5953
13	4	7	601	IGF2BP2(3-4)_KH	1389.77			57.97			843.38
13	7	2	602	IGF2BP3(1-2)_KH	56.06	61.23	7.31148	20.21	18.03	3.08299	40.53	43.06	3.57796
13	2	5	603	IGF2BP3(1-2)_KH	66.4			15.85			45.59
13	2	1	604	IGF2BP3(3-4)_KH	164.37	168.505	5.84777	17.02	16.065	1.35057	51.87	53.56	2.39002
13	2	3	605	IGF2BP3(3-4)_KH	172.64			15.11			55.25
13	4	3	606	KHDRBS1_KH	24.6	28.32	5.26087	16.85	18.785	2.7365	18.19	25.13	9.81464
13	1	4	607	KHDRBS1_KH	32.04			20.72			32.07
13	2	4	608	KHDRBS2_KH	1199.59	1186.4	18.6535	476.49	462.89	19.2333	1582.86	1442.78	198.11
13	7	6	609	KHDRBS2_KH	1173.21			449.29			1302.69
13	1	3	610	KHDRBS3_KH	28.44	28.18	0.367696	18.42	17.99	0.608112	20.76	23.5	3.87495
13	3	6	611	KHDRBS3_KH	27.92			17.56			26.24
13	6	3	612	KHSRP(1-4)_KH	992.95	992.465	0.685894	189.15	191.625	3.50018	669.49	675.47	8.457
13	3	5	613	KHSRP(1-4)_KH	991.98			194.1			681.45
13	4	2	614	KRR1_KH	150.84	153.22	3.36583	14.93	15.13	0.282843	72.69	74.195	2.12839
13	3	4	615	KRR1_KH	155.6			15.33			75.7
13	5	2	616	MASK-BP3_KH	132.49	131.34	1.62635	20.67	16.22	6.29325	42.31	42.155	0.219203
13	7	4	617	MASK-BP3_KH	130.19			11.77			42
13	7	1	618	NOVA1(1-2)_KH	137.32	133.88	4.86489	15.25	16.99	2.46073	259.57	260.945	1.94454
13	2	7	619	NOVA1(1-2)_KH	130.44			18.73			262.32
13	5	4	620	NOVA1(3)_KH	202.65	202.28	0.523259	126.26	126.875	0.869741	730.89	735.515	6.54074
13	4	6	621	NOVA1(3)_KH	201.91			127.49			740.14
13	3	1	622	NOVA2(1-2)_KH	41.7	40.19	2.13546	14.45	13.605	1.19501	78.27	71.42	9.68736
13	5	7	623	NOVA2(1-2)_KH	38.68			12.76			64.57
13	5	1	624	NOVA2(3)_KH	265.01	270.885	8.3085	60.12	63.195	4.34871	529.11	508.025	29.8187
13	6	5	625	NOVA2(3)_KH	276.76			66.27			486.94
13	4	5	626	PCBP3(3)_KH	18.53	18.895	0.516188	17.26	15.97	1.82434	22.26	19.565	3.81131
13	7	7	627	PCBP3(3)_KH	19.26			14.68			16.87
13	1	5	628	PCBP4(1-2)_KH	26.79	26.33	0.650538	7.14	7.24	0.141421	17.58	18.66	1.52735
13	5	5	629	PCBP4(1-2)_KH	25.87			7.34			19.74
13	2	2	630	PCBP4(3)_KH	15.68	20.95	7.45291	13.11	11.72	1.96576	16.3	18.745	3.45775
13	6	6	631	PCBP4(3)_KH	26.22			10.33			21.19
13	6	4	632	PNO1_KH	15.56	16.95	1.96576	10.36	10.39	0.0424264	11.66	12.48	1.15966
13	5	6	633	PNO1_KH	18.34			10.42			13.3
13	6	2	634	PNPT1_KH	11.39	13.93	3.5921	15.14	14.65	0.692965	14.3	13.59	1.00409
13	1	7	635	PNPT1_KH	16.47			14.16			12.88
13	7	5	636	QKI_extendedKH	67.3	66.4	1.27279	14.5	13.03	2.07889	43.72	37.685	8.53478
13	2	6	637	QKI_extendedKH	65.5			11.56			31.65
14	3	1	638	Absent	-5.23			0.07			-1.85
14	5	1	639	Absent	3.19			0.51			1.51
14	7	1	640	Absent	-1.3			0.07			-1.46
14	2	2	641	Absent	-1.99			-0.4			0.49
14	5	2	642	Absent	-0.66			0.44			-0.63
14	6	2	643	Absent	-2.04			0.17			1.26
14	5	3	644	Absent	-0.71			-0.15			1.49
14	7	3	645	Absent	0.72			0.5			1.5
14	5	4	646	Absent	0.85			-1.37			0.79
14	6	4	647	Absent	0.59			-1.06			0.04
14	7	4	648	Absent	0.88			1.17			3.22
14	1	5	649	Absent	2.21			0.45			1.27
14	4	5	650	Absent	0.39			-1.45			0.64
14	5	5	651	Absent	0.35			-2.31			0.63
14	6	5	652	Absent	0.96			2.23			0.48
14	7	5	653	Absent	0.19			-1.54			0.32
14	2	6	654	Absent	4.17			-1.64			-2.83
14	4	6	655	Absent	1.31			1.14			0.38
14	5	6	656	Absent	1.26			0.87			-0.44
14	6	6	657	Absent	1.63			0.86			0.37
14	1	7	658	Absent	1.78			0.05			0.09
14	2	7	659	Absent	-1.13			-0.71			-0.24
14	3	7	660	Absent	0.77			1.26			0.27
14	5	7	661	Absent	1.4			1.09			-0.35
14	6	7	662	Absent	1.55			0.92			-0.33
14	7	7	663	Absent	0.92			0.97			0.03
14	4	4	664	GST	8.35			6.75			5.88
14	1	6	665	RKHD1_KH	1471.71	1567.21	135.057	933.03	977.41	62.7628	1251.49	1328.43	108.81
14	1	2	666	RKHD1_KH	1662.71			1021.79			1405.37
14	1	1	667	RKHD2(1-2)_KH	681.91	680.73	1.66877	237.69	233.74	5.58614	448.01	485.955	53.6623
14	4	1	668	RKHD2(1-2)_KH	679.55			229.79			523.9
14	6	1	669	RKHD3(1-2)_KH	1505	1502.18	3.98101	1079.14	1108.5	41.5213	1403.82	1442.68	54.9563
14	3	3	670	RKHD3(1-2)_KH	1499.37			1137.86			1481.54
14	3	2	671	RKHD4(1-2)_KH	1452.21	1425.96	37.1231	1013.5	932.015	115.237	1334.03	1276.18	81.8052
14	4	7	672	RKHD4(1-2)_KH	1399.71			850.53			1218.34
14	7	2	673	RPS3_KH	15.55	14.79	1.0748	9.02	8.305	1.01116	14.14	13.425	1.01116
14	2	5	674	RPS3_KH	14.03			7.59			12.71
14	2	1	675	RRP4_KH	19.19	17.805	1.95869	5.4	7.38	2.80014	10.94	11.76	1.15966
14	2	3	676	RRP4_KH	16.42			9.36			12.58
14	4	3	677	SF1_KH	24.1	24.245	0.205061	11.11	11.325	0.304056	106.91	107.425	0.72832
14	1	4	678	SF1_KH	24.39			11.54			107.94
14	2	4	679	TDRKH(1-2)_KH	106.58	93.095	19.0707	7.34	7.84	0.707107	35.45	40.435	7.04985
14	7	6	680	TDRKH(1-2)_KH	79.61			8.34			45.42
14	1	3	681	VIGILIN(1-5)_KH	609.43	621.845	17.5575	22.22	20.405	2.5668	161.9	155.645	8.84591
14	3	6	682	VIGILIN(1-5)_KH	634.26			18.59			149.39
14	4	2	683	VIGILIN(11-14)_KH	1046.38	968.11	110.69	9.56	9.385	0.247487	307.17	286.99	28.5388
14	3	4	684	VIGILIN(11-14)_KH	889.84			9.21			266.81
14	6	3	685	VIGILIN(6-10)_KH	502.4	497.515	6.90843	8.04	8.55	0.721249	44.81	43.435	1.94454
14	3	5	686	VIGILIN(6-10)_KH	492.63			9.06			42.06
15	1	2	687	DDX9(1)/DHX9_DSRM	76.51	68.535	11.2784	7.91	7.945	0.0494975	16.08	14.93	1.62635
15	1	6	688	DDX9(1)/DHX9_DSRM	60.56			7.98			13.78
15	1	1	689	DDX9(2)/DHX9_DSRM	54.01	53.915	0.13435	9.72	9.56	0.226274	26.95	25.98	1.37179
15	4	1	690	DDX9(2)/DHX9_DSRM	53.82			9.4			25.01
15	6	1	691	DGCR8_DSRM	213.17	212.79	0.537401	16.69	17.31	0.876812	99.94	101.88	2.74357
15	3	3	692	DGCR8_DSRM	212.41			17.93			103.82
15	3	2	693	DROSHA_DSRM	30.27	28.59	2.37588	12.93	10.22	3.83252	10.27	8.925	1.90212
15	4	7	694	DROSHA_DSRM	26.91			7.51			7.58
15	7	2	695	DUS2L_DSRM	77.94	76.14	2.54558	6.34	5.71	0.890955	14.9	16.325	2.01525
15	2	5	696	DUS2L_DSRM	74.34			5.08			17.75
15	4	4	697	GST	6.68			5.55			5.09
15	2	1	698	Kanadaptin_DSRM	65.04	62.84	3.11127	7.97	7.875	0.13435	18.94	19.49	0.777817
15	2	3	699	Kanadaptin_DSRM	60.64			7.78			20.04
15	4	3	700	MRPL44_DSRM	8.17	8.665	0.700036	9.06	8.61	0.636396	8.35	8.14	0.296985
15	1	4	701	MRPL44_DSRM	9.16			8.16			7.93
15	2	4	702	NFAT90(1)/ILF3_DSRM	45.68	39.88	8.20244	5.63	4.74	1.25865	14.02	11.595	3.42947
15	7	6	703	NFAT90(1)/ILF3_DSRM	34.08			3.85			9.17
15	1	3	704	NFAT90(2)/ILF3_DSRM	48.46	45.565	4.09415	8.53	7.535	1.40714	23.66	23.02	0.905097
15	3	6	705	NFAT90(2)/ILF3_DSRM	42.67			6.54			22.38
15	6	3	706	PACT(1-3)_DSRM	7.61	8.87	1.78191	8.58	8.215	0.516188	5.57	5.56	0.0141421
15	3	5	707	PACT(1-3)_DSRM	10.13			7.85			5.55
15	4	2	708	PKR(1-2)_DSRM	56	53.485	3.55675	8.61	8.55	0.0848528	20.54	19.945	0.841457
15	3	4	709	PKR(1-2)_DSRM	50.97			8.49			19.35
15	5	2	710	RED1(1)/ADARB1_DSRM	213.47	230.29	23.7871	11.37	12.85	2.09304	67.82	67.57	0.353553
15	7	4	711	RED1(1)/ADARB1_DSRM	247.11			14.33			67.32
15	7	1	712	RED1(2)/ADARB1_DSRM	143.49	143.225	0.374767	14.38	15.85	2.07889	65.31	68.115	3.96687
15	2	7	713	RED1(2)/ADARB1_DSRM	142.96			17.32			70.92
15	5	4	714	STAU1(1)_DSRM	74.06	69.68	6.19426	4.87	4.115	1.06773	11.4	10.965	0.615183
15	4	6	715	STAU1(1)_DSRM	65.3			3.36			10.53
15	3	1	716	STAU1(2)_DSRM	145.4	123.25	31.3248	12.08	9.32	3.90323	28.52	23.725	6.78115
15	5	7	717	STAU1(2)_DSRM	101.1			6.56			18.93
15	5	1	718	STAU1(3)_DSRM	24.76	23.295	2.07182	3.58	3.225	0.502046	7.91	6.7	1.7112
15	6	5	719	STAU1(3)_DSRM	21.83			2.87			5.49
15	4	5	720	STAU2(1-2)_DSRM	149.35	148.71	0.905097	21.98	20.38	2.26274	40.03	39.185	1.19501
15	7	7	721	STAU2(1-2)_DSRM	148.07			18.78			38.34
15	1	5	722	STAU2(3)_DSRM	131.02	120.565	14.7856	11.39	11.14	0.353553	39.29	37.545	2.4678
15	5	5	723	STAU2(3)_DSRM	110.11			10.89			35.8
15	2	2	724	STAU2(4)_DSRM	274.01	275.8	2.53144	11.19	10.46	1.03238	92.55	92.53	0.0282843
15	6	6	725	STAU2(4)_DSRM	277.59			9.73			92.51
15	6	4	726	STRBP(1)_DSRM	135.54	125.43	14.2977	12.36	11.16	1.69706	37.79	37.99	0.282843
15	5	6	727	STRBP(1)_DSRM	115.32			9.96			38.19
15	6	2	728	STRBP(2)_DSRM	87.72	83.805	5.53665	9.15	8.755	0.558614	13.77	15.555	2.52437
15	1	7	729	STRBP(2)_DSRM	79.89			8.36			17.34
15	7	5	730	TRBP(1)_DSRM	30.54	30.145	0.558614	4.8	4.165	0.898026	8.34	9.55	1.7112
15	2	6	731	TRBP(1)_DSRM	29.75			3.53			10.76
15	7	3	732	TRBP(2)_DSRM	11.32	11.615	0.417193	12.76	10.74	2.85671	9.48	7.975	2.12839
15	6	7	733	TRBP(2)_DSRM	11.91			8.72			6.47
15	5	3	734	TRBP(3)_DSRM	13.83	15.38	2.19203	18.95	17.865	1.53442	17.02	16.585	0.615183
15	3	7	735	TRBP(3)_DSRM	16.93			16.78			16.15
16	3	1	736	Absent	0.75			-2.69			0.63
16	5	1	737	Absent	-0.49			-0.89			1.39
16	7	1	738	Absent	1.29			-0.33			-0.19
16	2	2	739	Absent	-0.16			-0.44			0.01
16	5	2	740	Absent	-1.07			-2.52			1.26
16	6	2	741	Absent	-0.04			-1.84			0.51
16	5	3	742	Absent	-2.2			0.49			0.78
16	7	3	743	Absent	-0.24			-2.09			-1.04
16	5	4	744	Absent	-2.89			0.26			0.01
16	6	4	745	Absent	-1.34			-2.36			-0.56
16	7	4	746	Absent	-0.66			1.33			-1.73
16	1	5	747	Absent	-0.41			-0.1			-0.58
16	4	5	748	Absent	-1.33			-0.31			-0.97
16	5	5	749	Absent	-2.7			-0.28			-0.98
16	6	5	750	Absent	-1.86			1.64			-1.67
16	7	5	751	Absent	-0.99			0.82			-2.07
16	2	6	752	Absent	-0.93			0.54			-1.79
16	4	6	753	Absent	-1.38			-0.2			-2.05
16	5	6	754	Absent	-2.48			-0.4			-1.01
16	6	6	755	Absent	-1.18			0.63			-1.66
16	1	7	756	Absent	-1.11			-0.64			-1.88
16	2	7	757	Absent	-1.33			0.09			-1.81
16	3	7	758	Absent	-1.21			-0.31			-1.91
16	5	7	759	Absent	-2.71			-0.44			-1.21
16	6	7	760	Absent	-1.76			-0.2			2.01
16	7	7	761	Absent	-1.75			-0.14			1.04
16	1	2	762	ACF_DND1-DSRM	20.36	20.87	0.721249	23.01	23.16	0.212132	21.27	19.605	2.35467
16	1	6	763	ACF_DND1-DSRM	21.38			23.31			17.94
16	2	5	764	ADAD1_DSRM	159.14	156.82	3.28098	15.78	13.84	2.74357	46.59	44.5	2.95571
16	7	2	765	ADAD1_DSRM	154.5			11.9			42.41
16	2	1	766	ADAD2_DSRM	12.64	13.115	0.671751	3.93	3.97	0.0565685	9.21	8.22	1.40007
16	2	3	767	ADAD2_DSRM	13.59			4.01			7.23
16	4	3	768	ADAR(1)_DSRM	29.27	30.06	1.11723	12.45	9.075	4.77297	15.13	14.485	0.912168
16	1	4	769	ADAR(1)_DSRM	30.85			5.7			13.84
16	2	4	770	ADAR(2)_DSRM	23.89	22.585	1.84555	21.09	23.225	3.01935	21.07	21.985	1.29401
16	7	6	771	ADAR(2)_DSRM	21.28			25.36			22.9
16	1	3	772	ADAR(3)_DSRM	34.98	31.755	4.56084	7.62	7.695	0.106066	17.59	15.87	2.43245
16	3	6	773	ADAR(3)_DSRM	28.53			7.77			14.15
16	6	3	774	ADARB2(1)_DSRM	10.42	11.275	1.20915	4.03	5.225	1.68999	7.67	7.565	0.148492
16	3	5	775	ADARB2(1)_DSRM	12.13			6.42			7.46
16	4	2	776	ADARB2(2)_DSRM	86.11	85.94	0.240416	2.96	4.675	2.42538	35.17	32.5	3.77595
16	3	4	777	ADARB2(2)_DSRM	85.77			6.39			29.83
16	1	1	778	DND1_DND1-DSRM	22.56	22.355	0.289914	9.73	9.64	0.127279	13.6	13.97	0.523259
16	4	1	779	DND1_DND1-DSRM	22.15			9.55			14.34
16	4	4	780	GST	6.04			6.5			3.61
16	6	1	781	MGC27016_DND1-DSRM	12.06	11.06	1.41421	10.87	9.39	2.09304	11.84	11.275	0.799031
16	3	3	782	MGC27016_DND1-DSRM	10.06			7.91			10.71
16	3	2	783	SON_DND1-DSRM	27.39	24.31	4.35578	15.42	13.645	2.51023	18.98	16.245	3.86787
16	4	7	784	SON_DND1-DSRM	21.23			11.87			13.51
17	3	1	785	Absent	0.68			-1.24			1.38
17	5	1	786	Absent	1.53			-2.16			-0.45
17	2	2	787	Absent	0.1			2.03			-0.71
17	6	2	788	Absent	-1.34			-0.7			-0.67
17	5	3	789	Absent	0.31			0.55			-1.8
17	7	3	790	Absent	1.41			0.31			1.66
17	6	4	791	Absent	1.17			-0.92			2.53
17	1	5	792	Absent	-1.33			0.47			-1.07
17	4	5	793	Absent	-1.82			0.18			2.73
17	5	5	794	Absent	-0.61			0.03			1.07
17	6	5	795	Absent	0.99			-2.01			3.26
17	7	5	796	Absent	2.55			-0.64			2.74
17	2	6	797	Absent	-0.04			-0.1			1.42
17	5	6	798	Absent	0.63			-0.74			1.25
17	6	6	799	Absent	1.33			-1.89			2.85
17	1	7	800	Absent	-1.69			-1.19			1.3
17	3	7	801	Absent	-1.79			-1.18			1.43
17	5	7	802	Absent	-0.36			-1.22			1.65
17	6	7	803	Absent	1.06			-2.27			2.64
17	7	7	804	Absent	0.19			-1.17			1.07
17	2	1	805	BCDIN3D	13.84	13.425	0.586899	10.32	11.685	1.9304	9.99	9.475	0.72832
17	2	3	806	BCDIN3D	13.01			13.05			8.96
17	4	4	807	GST	6.24			6.16			7.74
17	5	4	808	HIS-AGO2	375.52	384.01	12.0067	26.2	27.645	2.04354	145.43	146.93	2.12132
17	4	6	809	HIS-AGO2	392.5			29.09			148.43
17	2	4	810	MePCE	111.57	87.35	34.2523	5.74	5.04	0.989949	23.83	21.665	3.06177
17	7	6	811	MePCE	63.13			4.34			19.5
17	1	3	812	NSUN2	98.41	97.7	1.00409	12.44	11.15	1.82434	48.99	42.705	8.88833
17	3	6	813	NSUN2	96.99			9.86			36.42
17	6	3	814	NSUN5-1	121.14	125.475	6.13062	9.44	9.79	0.494975	58.84	59.255	0.586899
17	3	5	815	NSUN5-1	129.81			10.14			59.67
17	4	2	816	NSUN5-3	24.74	25.945	1.70413	1.96	3.515	2.1991	11.58	10.5	1.52735
17	3	4	817	NSUN5-3	27.15			5.07			9.42
17	5	2	818	NSUN5-5	13.48	12.715	1.08187	10.46	9.985	0.671751	9.83	10.77	1.32936
17	7	4	819	NSUN5-5	11.95			9.51			11.71
17	4	3	820	SPOUT1	175.14	188.34	18.6676	9.56	9.47	0.127279	50.57	52.315	2.4678
17	1	4	821	SPOUT1	201.54			9.38			54.06
17	7	1	822	TRMT112	5.09	5.81	1.01823	2.94	3.6	0.933381	4.73	5.925	1.68999
17	2	7	823	TRMT112	6.53			4.26			7.12
17	1	2	824	YTHDC1_YTH	172.58	178.55	8.44285	14.56	15.13	0.806102	67.7	64.915	3.93858
17	1	6	825	YTHDC1_YTH	184.52			15.7			62.13
17	1	1	826	YTHDC2_YTH	168.26	156.36	16.8291	15.02	14.965	0.0777817	68.85	65.16	5.21845
17	4	1	827	YTHDC2_YTH	144.46			14.91			61.47
17	6	1	828	YTHDF1_YTH	106.04	113.345	10.3308	13.02	15.525	3.5426	51.29	51.305	0.0212132
17	3	3	829	YTHDF1_YTH	120.65			18.03			51.32
17	3	2	830	YTHDF2_YTH	100.23	90.265	14.0926	11.24	11.525	0.403051	31.15	30.78	0.523259
17	4	7	831	YTHDF2_YTH	80.3			11.81			30.41
17	7	2	832	YTHDF3_YTH	122.55	129.055	9.19946	19.54	19.575	0.0494975	49.24	52.8	5.0346
17	2	5	833	YTHDF3_YTH	135.56			19.61			56.36
18	3	1	834	Absent	4.7			-1.07			2.43
18	5	1	835	Absent	13.81			0.97			10.32
18	2	2	836	Absent	-3.69			0.96			-1.21
18	6	2	837	Absent	-0.62			-1.72			-0.38
18	5	3	838	Absent	-1.13			-2.78			-1.34
18	7	3	839	Absent	-1.36			-1.49			-1.69
18	5	4	840	Absent	7.49			1.67			4.46
18	6	4	841	Absent	-1.99			-2.16			-2.14
18	1	5	842	Absent	5.29			1.23			6.91
18	4	5	843	Absent	0.31			0.65			-2.19
18	5	5	844	Absent	1.37			2.7			-1.08
18	6	5	845	Absent	3.74			0.11			-0.24
18	7	5	846	Absent	1.51			-2.29			-1.24
18	2	6	847	Absent	-3.77			-0.22			1.53
18	4	6	848	Absent	2.73			2.07			0.46
18	5	6	849	Absent	0.15			0.49			-2.76
18	6	6	850	Absent	1.58			-2.09			-2.14
18	1	7	851	Absent	1.96			-1.67			1.13
18	3	7	852	Absent	0.41			-0.39			0.59
18	5	7	853	Absent	1.51			0.79			3.61
18	6	7	854	Absent	1.56			1.28			-2.3
18	7	7	855	Absent	1.63			-1.95			-1.87
18	4	4	856	GST	4.8			5.44			1.19
18	1	2	857	GST-DCP2	63.76	56.615	10.1046	8.54	9.165	0.883883	31.76	30.135	2.2981
18	1	6	858	GST-DCP2	49.47			9.79			28.51
18	1	1	859	GST-DXO	149.28	153.135	5.45179	13.92	13.91	0.0141421	23.18	21.73	2.05061
18	4	1	860	GST-DXO	156.99			13.9			20.28
18	6	1	861	GST-EDC3	231.24	194.595	51.8239	15.61	14.355	1.77484	61.93	49.64	17.3807
18	3	3	862	GST-EDC3	157.95			13.1			37.35
18	3	2	863	GST-HINT	7.8	8.405	0.855599	10.5	9.515	1.393	9.49	9	0.692965
18	4	7	864	GST-HINT	9.01			8.53			8.51
18	7	2	865	GST-hnRNPK	525.51	458.745	94.42	18.65	21.66	4.25678	172.97	157.265	22.2102
18	2	5	866	GST-hnRNPK	391.98			24.67			141.56
18	4	3	867	GST-NSP14	11.02	10.76	0.367696	6.34	7.09	1.06066	6.61	8.17	2.20617
18	1	4	868	GST-NSP14	10.5			7.84			9.73
18	2	1	869	GST-NSP9	71.2	103.925	46.2801	29.69	24.49	7.35391	31.54	28.72	3.98808
18	2	3	870	GST-NSP9	136.65			19.29			25.9
18	2	4	871	GST-RCK	11.07	10.12	1.3435	10.55	8.99	2.20617	12.61	9.95	3.76181
18	7	6	872	GST-RCK	9.17			7.43			7.29
18	1	3	873	HIS-DCP2	707.55	631.61	107.395	26.63	23.835	3.95273	106.07	92.11	19.7424
18	3	6	874	HIS-DCP2	555.67			21.04			78.15
18	6	3	875	His-EDC3	429.81	389.98	56.3281	21.34	20.64	0.989949	142.91	95.81	66.6095
18	3	5	876	His-EDC3	350.15			19.94			48.71
18	4	2	877	HIS-hnRNPK	317.49	292.54	35.2846	5.71	6.635	1.30815	63.87	49.61	20.1667
18	3	4	878	HIS-hnRNPK	267.59			7.56			35.35
18	5	2	879	HIS-NSP9	171.74	147.695	34.0048	15.73	15.61	0.169706	27.5	28.425	1.30815
18	7	4	880	HIS-NSP9	123.65			15.49			29.35
18	7	1	881	HIS-QKI	1302.57	1342.64	56.6675	26.17	26.42	0.353553	440.6	427.7	18.2434
18	2	7	882	HIS-QKI	1382.71			26.67			414.8

## Sheet: Let-7 family
Block	Column	Row	Original order	ID	hsa-let-7a-5p	AV	SD	hsa-let-7b-5p	AV	SD	hsa-let-7c-5p	AV	SD	hsa-let-7d-5p	AV	SD
1	6	1	1	A2BP1_RRM	1096.04	1105.28	13.0673	3086.51	3126.81	56.9928	2920.13	2937.91	25.1447	4122.27	4217	133.961
1	3	3	2	A2BP1_RRM	1114.52			3167.11			2955.69			4311.72
1	3	2	3	ACF_RRM	79.33	101.24	30.9854	644.83	645.355	0.742462	460	475.675	22.1678	326.66	358.04	44.378
1	4	7	4	ACF_RRM	123.15			645.88			491.35			389.42
1	1	2	5	Acinus(1)_SAP	32.3	36.95	6.57609	312.5	330.02	24.777	171.72	162.295	13.329	151.21	144.5	9.48937
1	1	6	6	Acinus(1)_SAP	41.6			347.54			152.87			137.79
1	1	1	7	Acinus(2)_RRM	14.78	17.19	3.40825	19.53	16.03	4.94975	22.38	18.565	5.39522	13.31	9.71	5.09117
1	4	1	8	Acinus(2)_RRM	19.6			12.53			14.75			6.11
1	7	2	9	BOLL_RRM	162.89	175.145	17.3312	939.87	986.28	65.6337	399.18	423.265	34.0613	957.09	995.43	54.2209
1	2	5	10	BOLL_RRM	187.4			1032.69			447.35			1033.77
1	2	1	11	CELF1(1-2)_RRM	17.01	19.815	3.96687	15.93	32.235	23.0588	11.52	24.53	18.3989	10.31	20.075	13.8098
1	2	3	12	CELF1(1-2)_RRM	22.62			48.54			37.54			29.84
1	4	3	13	CELF1(3)_RRM	2192.07	2267.34	106.441	2735.61	2818.86	117.74	2678.41	2747.34	97.4747	2672.78	2718.03	64.0002
1	1	4	14	CELF1(3)_RRM	2342.6			2902.12			2816.26			2763.29
1	2	4	15	CELF2(1-2)_RRM	31.31	29.76	2.19203	169.2	155.83	18.908	80.09	79.935	0.219203	70.74	63.25	10.5925
1	7	6	16	CELF2(1-2)_RRM	28.21			142.46			79.78			55.76
1	1	3	17	CELF2(3)_RRM	2164.33	2177.88	19.1555	2947.73	2852.65	134.463	2800.81	2747.07	76.0069	2370.68	2420.39	70.3076
1	3	6	18	CELF2(3)_RRM	2191.42			2757.57			2693.32			2470.11
1	6	3	19	CELF4(1-2)_RRM	31.82	30.49	1.8809	236.36	240.85	6.34982	101.74	95.98	8.14587	75.04	73.425	2.28395
1	3	5	20	CELF4(1-2)_RRM	29.16			245.34			90.22			71.81
1	4	2	21	CELF4(3)_RRM	13.56	15.87	3.26683	29.82	33.345	4.9851	22.98	24.32	1.89505	31.04	28.935	2.97692
1	3	4	22	CELF4(3)_RRM	18.18			36.87			25.66			26.83
1	5	2	23	CELF5(1-2)_RRM	22.86	24.41	2.19203	100.52	107.125	9.34088	46.49	48	2.13546	52.75	56.075	4.70226
1	7	4	24	CELF5(1-2)_RRM	25.96			113.73			49.51			59.4
1	7	1	25	CELF5(3)_RRM	353.28	449.88	136.613	1015.55	1040.69	35.5604	1035.01	1004.6	43.0133	980.13	1050.19	99.0798
1	2	7	26	CELF5(3)_RRM	546.48			1065.84			974.18			1120.25
1	5	4	27	CELF6(1-2)_RRM	26.26	28.415	3.04763	215.93	224.395	11.9713	87.47	89.795	3.28805	82.11	88.365	8.84591
1	4	6	28	CELF6(1-2)_RRM	30.57			232.86			92.12			94.62
1	3	1	29	CELF6(3)_RRM	204.49	281.965	109.566	615.89	652.66	52.0006	607.55	628.465	29.5783	555.8	607.82	73.5674
1	5	7	30	CELF6(3)_RRM	359.44			689.43			649.38			659.84
1	5	1	31	CIRBP_RRM	953.39	1007.62	76.6857	2046.48	2019.56	38.0777	1998.54	1975.6	32.4491	2654.93	2624.5	43.0345
1	6	5	32	CIRBP_RRM	1061.84			1992.63			1952.65			2594.07
1	4	5	33	CNOT4_RRM	73.93	73.77	0.226274	454.68	448.425	8.84591	262.6	263.775	1.6617	224.34	229.54	7.35391
1	7	7	34	CNOT4_RRM	73.61			442.17			264.95			234.74
1	1	5	35	CPEB1_RRM	103.09	109.575	9.17117	460.46	462.095	2.31224	273.33	311.675	54.228	354.4	377.285	32.3643
1	5	5	36	CPEB1_RRM	116.06			463.73			350.02			400.17
1	2	2	37	CPEB2_RRM	41.08	42.8	2.43245	99.92	108.105	11.5753	56.55	66.645	14.2765	77.61	65.71	16.8291
1	6	6	38	CPEB2_RRM	44.52			116.29			76.74			53.81
1	6	4	39	CPEB3_RRM	13.78	12.39	1.96576	6.82	7.77	1.3435	11.31	12	0.975807	7.32	9.755	3.44361
1	5	6	40	CPEB3_RRM	11			8.72			12.69			12.19
1	6	2	41	CPEB4_RRM	77.34	82.43	7.19835	254.39	289.585	49.7732	132.85	147.745	21.0647	109.09	129.865	29.3803
1	1	7	42	CPEB4_RRM	87.52			324.78			162.64			150.64
1	7	5	43	CPSF6_RRM	29.08	23.03	8.55599	38.04	32.1	8.40043	30.51	26.15	6.16597	28.59	7.19	30.2642
1	2	6	44	CPSF6_RRM	16.98			26.16			21.79			-14.21
1	7	3	45	CPSF7_RRM	18.52	21.38	4.04465	103.17	106.39	4.55377	56.19	58.87	3.79009	41.99	48.27	8.88126
1	6	7	46	CPSF7_RRM	24.24			109.61			61.55			54.55
1	4	4	47	GST	6.77			6.4			8.79			11.47
1	5	3	48	ZCRB1_RRM	607.18	602.21	7.02864	1393.2	1437.93	63.2507	1156.1	1149.69	9.05804	1442.35	1458.35	22.6274
1	3	7	49	ZCRB1_RRM	597.24			1482.65			1143.29			1474.35
2	1	2	50	CstF-64T_RRM	381.19	387.45	8.85298	1883.26	1865.87	24.6002	819.51	852.765	47.0297	1869.92	1932.13	87.9853
2	1	6	51	CstF-64T_RRM	393.71			1848.47			886.02			1994.35
2	1	1	52	CSTF2_RRM	572.36	546.11	37.1231	1806.18	1755.46	71.7289	912.66	877.07	50.3319	1751.31	1643.49	152.473
2	4	1	53	CSTF2_RRM	519.86			1704.74			841.48			1535.68
2	6	1	54	DAZ1_RRM	177.2	192.825	22.0971	694.96	709.18	20.1101	679.68	672.94	9.5318	806.28	813.515	10.2318
2	3	3	55	DAZ1_RRM	208.45			723.4			666.2			820.75
2	3	2	56	DAZ2/3_RRM	33.28	37.81	6.40639	283.25	288.135	6.90843	158.99	150.86	11.4976	272.79	259.535	18.7454
2	4	7	57	DAZ2/3_RRM	42.34			293.02			142.73			246.28
2	7	2	58	DAZ4_RRM	185.73	215.3	41.8183	843.68	843.315	0.516188	760.37	778.48	25.6114	913.92	934.485	29.0833
2	2	5	59	DAZ4_RRM	244.87			842.95			796.59			955.05
2	2	1	60	DAZAP1_RRM	1501.39	1599.33	138.501	2467.19	2559.28	130.242	2881.64	2984.81	145.911	3685.49	3897.94	300.457
2	2	3	61	DAZAP1_RRM	1697.26			2651.38			3087.99			4110.4
2	4	3	62	DAZL_RRM	86.47	94.22	10.9602	429.25	433.06	5.38815	293.71	302.94	13.0532	317.28	362.085	63.3638
2	1	4	63	DAZL_RRM	101.97			436.87			312.17			406.89
2	2	4	64	DNAJC17_RRM	18.78	18.665	0.162635	32.24	33.885	2.32638	25.34	25.36	0.0282843	17.22	19.53	3.26683
2	7	6	65	DNAJC17_RRM	18.55			35.53			25.38			21.84
2	1	3	66	DND1_RRM	25.14	21.035	5.80535	132.61	117.135	21.885	72.63	60.935	16.5392	51.62	30.29	30.1652
2	3	6	67	DND1_RRM	16.93			101.66			49.24			8.96
2	6	3	68	DRBP1(1-2)_RRM	8.83	9.09	0.367696	20.18	21.76	2.23446	15.76	14.755	1.42128	6.81	0.575	8.81762
2	3	5	69	DRBP1(1-2)_RRM	9.35			23.34			13.75			-5.66
2	4	2	70	DRBP1(3-4)_RRM	16.21	18.89	3.79009	91.43	117.185	36.4231	86.11	95.57	13.3785	59.31	63.14	5.41644
2	3	4	71	DRBP1(3-4)_RRM	21.57			142.94			105.03			66.97
2	5	2	72	eIF3-delta_RRM	85.35	80.38	7.02864	332.84	337.955	7.2337	277.45	262.44	21.2273	224.48	230.565	8.60549
2	7	4	73	eIF3-delta_RRM	75.41			343.07			247.43			236.65
2	7	1	74	eIF3-eta_RRM	17.39	13.045	6.14476	6.19	11.82	7.96202	13.68	14.335	0.92631	15.28	19.11	5.41644
2	2	7	75	eIF3-eta_RRM	8.7			17.45			14.99			22.94
2	5	4	76	EIF4B_RRM	918.51	883.155	49.9995	2499.9	2501.74	2.60922	2121.26	2141.94	29.2389	3110.94	3250.8	197.785
2	4	6	77	EIF4B_RRM	847.8			2503.59			2162.61			3390.65
2	3	1	78	EIF4H_RRM	29.15	31.79	3.73352	195.12	208.095	18.3494	87.9	93.905	8.49235	107.96	115.015	9.97728
2	5	7	79	EIF4H_RRM	34.43			221.07			99.91			122.07
2	5	1	80	ELAVL2_RRM	608.76	608.345	0.586899	1417.98	1366.64	72.6057	1249.26	1205.03	62.5436	1691.17	1659.36	44.9861
2	6	5	81	ELAVL2_RRM	607.93			1315.3			1160.81			1627.55
2	4	5	82	ELAVL3_RRM	467.14	475.985	12.5087	1216.14	1284.12	96.1312	980.89	1018.6	53.33	1406.03	1427.39	30.2076
2	7	7	83	ELAVL3_RRM	484.83			1352.09			1056.31			1448.75
2	1	5	84	ELAVL4_RRM	764.91	724.95	56.512	1578.52	1506.54	101.795	1476.97	1446.68	42.8295	1856.47	1834.56	30.9854
2	5	5	85	ELAVL4_RRM	684.99			1434.56			1416.4			1812.65
2	2	2	86	ENOX2_RRM	18.91	20.715	2.55266	117.29	118.36	1.51321	75.2	74.905	0.417193	66.2	77.09	15.4008
2	6	6	87	ENOX2_RRM	22.52			119.43			74.61			87.98
2	6	4	88	EWS_RRM	42.3	25.22	24.1548	-15.23	-3.165	17.0625	-3.46	0.39	5.44472	-11.88	-5.465	9.07218
2	5	6	89	EWS_RRM	8.14			8.9			4.24			0.95
2	6	2	90	FIR_RRM	706.33	716.91	14.9624	1697.22	1611.72	120.922	1494.02	1508.99	21.1778	1021.1	939.09	115.98
2	1	7	91	FIR_RRM	727.49			1526.21			1523.97			857.08
2	7	5	92	G3BP-1_RRM	270.57	285.625	21.291	1365.1	1377.14	17.0342	1232.9	1242.44	13.4916	1184.32	1216.62	45.672
2	2	6	93	G3BP-1_RRM	300.68			1389.19			1251.98			1248.91
2	7	3	94	G3BP-2_RRM	106.05	117.015	15.5069	978.45	966.9	16.3342	705.63	697.39	11.6531	956.8	942.075	20.8243
2	6	7	95	G3BP-2_RRM	127.98			955.35			689.15			927.35
2	5	3	96	GRSF1_RRM	1776.91	1793.41	23.3345	2167.82	2122.89	63.5406	2936.32	2944.75	11.9218	5056.62	4994.83	87.3843
2	3	7	97	GRSF1_RRM	1809.91			2077.96			2953.18			4933.04
2	4	4	98	GST	6.77			-10.17			5.74			-37.25
3	5	3	99	Absent	2.02			14.72			-4.6			-9.84
3	3	7	100	Absent	9.16			320.42			6.28			0.76
3	4	4	101	GST	5.6			-2.56			4.84			-4.56
3	1	2	102	hnRNP-2H9_RRM	143.33	151.165	11.0804	399.45	443.29	61.9991	351.18	368.06	23.8719	472.41	465.595	9.63787
3	1	6	103	hnRNP-2H9_RRM	159			487.13			384.94			458.78
3	1	1	104	hnRNP-A/B_RRM	457.74	453.045	6.63973	1288.88	1294.22	7.5519	1141.54	1148.4	9.70151	1894.28	1828.42	93.133
3	4	1	105	hnRNP-A/B_RRM	448.35			1299.56			1155.26			1762.57
3	6	1	106	hnRNP-A0_RRM	1227.38	1305.58	110.592	2125.65	2115.04	15.0048	2304.74	2282.54	31.3955	3222.99	3218.73	6.02455
3	3	3	107	hnRNP-A0_RRM	1383.78			2104.43			2260.34			3214.47
3	3	2	108	hnRNP-A1_RRM	17.14	22.035	6.92258	58.09	77.295	27.16	73.9	74.645	1.05359	54.59	62.885	11.7309
3	4	7	109	hnRNP-A1_RRM	26.93			96.5			75.39			71.18
3	7	2	110	hnRNP-A2/B1_RRM	1502.18	1498.78	4.80833	2245.26	2239.78	7.74282	2654.77	2641.61	18.6111	3644.07	3610.32	47.7368
3	2	5	111	hnRNP-A2/B1_RRM	1495.38			2234.31			2628.45			3576.56
3	2	1	112	hnRNP-A3_RRM	907.24	951.78	62.9891	1636.65	1658.97	31.5582	1751.99	1728.21	33.63	2464.25	2443.89	28.7863
3	2	3	113	hnRNP-A3_RRM	996.32			1681.28			1704.43			2423.54
3	4	3	114	hnRNP-C1/C2_RRM	244.42	244.15	0.381838	741.87	742.65	1.10309	636.57	636.15	0.59397	423.08	406.09	24.0275
3	1	4	115	hnRNP-C1/C2_RRM	243.88			743.43			635.73			389.1
3	2	4	116	hnRNP-CL1_RRM	39.41	31.815	10.741	65.55	77.625	17.0766	41.3	43.26	2.77186	9	19.49	14.8351
3	7	6	117	hnRNP-CL1_RRM	24.22			89.7			45.22			29.98
3	1	3	118	hnRNP-D-like_RRM	276.43	287.52	15.6836	718.25	751.13	46.4993	720.88	740.585	27.8671	593.94	600.845	9.76514
3	3	6	119	hnRNP-D-like_RRM	298.61			784.01			760.29			607.75
3	6	3	120	hnRNP-D0_RRM	551.41	579.81	40.1637	1283.65	1274.72	12.636	1393.01	1386.13	9.72272	1664.74	1693.17	40.2132
3	3	5	121	hnRNP-D0_RRM	608.21			1265.78			1379.26			1721.61
3	4	2	122	hnRNP-F_RRM	639.99	624.115	22.4506	1240.11	1210.78	41.4789	953.77	953.1	0.947523	2377.84	2387.52	13.6825
3	3	4	123	hnRNP-F_RRM	608.24			1181.45			952.43			2397.19
3	5	2	124	hnRNP-H2_RRM	246.54	257.925	16.1008	752.02	726.605	35.9422	652	662.765	15.224	918.64	907.24	16.122
3	7	4	125	hnRNP-H2_RRM	269.31			701.19			673.53			895.84
3	7	1	126	hnRNP-I(1-2)_RRM	234.07	292.905	83.2053	969.89	993.695	33.6654	887.9	910.75	32.3148	944.61	1010.26	92.836
3	2	7	127	hnRNP-I(1-2)_RRM	351.74			1017.5			933.6			1075.9
3	5	4	128	hnRNP-I(3-4)_RRM	302.47	322.74	28.6661	946.29	945.75	0.763675	903.48	934.105	43.3103	786.75	786.56	0.268701
3	4	6	129	hnRNP-I(3-4)_RRM	343.01			945.21			964.73			786.37
3	3	1	130	hnRNP-L(1-2)_RRM	2.8	4.98	3.08299	2.42	4.33	2.70115	8.4	6.57	2.58801	9.95	8.985	1.36472
3	5	7	131	hnRNP-L(1-2)_RRM	7.16			6.24			4.74			8.02
3	5	1	132	hnRNP-L(3-4)_RRM	11.63	11.58	0.0707107	24.58	19.115	7.72868	23.84	20.57	4.62448	27.2	20.13	9.99849
3	6	5	133	hnRNP-L(3-4)_RRM	11.53			13.65			17.3			13.06
3	4	5	134	hnRNP-M(1-2)_RRM	577.37	581.335	5.60736	1444.45	1466.39	31.0278	1454.39	1451.77	3.70524	1689.54	1712.75	32.8239
3	7	7	135	hnRNP-M(1-2)_RRM	585.3			1488.33			1449.15			1735.96
3	1	5	136	hnRNP-M(3)_RRM	24.93	22.755	3.07591	124.66	112.055	17.8262	83.54	78.655	6.90843	82.21	68.415	19.5091
3	5	5	137	hnRNP-M(3)_RRM	20.58			99.45			73.77			54.62
3	2	2	138	hnRNP-P2_RRM	48.3	58.115	13.8805	525.68	575.965	71.1137	426.58	440.575	19.7919	129.27	131.32	2.89914
3	6	6	139	hnRNP-P2_RRM	67.93			626.25			454.57			133.37
3	6	4	140	hnRNP-R_RRM	105.26	109.36	5.79828	694.15	692.965	1.67584	648.99	666.19	24.3245	356.82	361.69	6.88722
3	5	6	141	hnRNP-R_RRM	113.46			691.78			683.39			366.56
3	6	2	142	HNRNPA1L2_RRM	209.99	226.325	23.1012	510.48	551.475	57.9757	610.78	643.905	46.8458	599.65	630.27	43.3032
3	1	7	143	HNRNPA1L2_RRM	242.66			592.47			677.03			660.89
3	7	5	144	HNRNPCL3/4_RRM	24.38	22.265	2.99106	41	36.42	6.4771	39.12	34.57	6.43467	25.9	19.915	8.46407
3	2	6	145	HNRNPCL3/4_RRM	20.15			31.84			30.02			13.93
3	7	3	146	HNRNPCP5_RRM	23.9	24.65	1.06066	92.02	93.81	2.53144	66.73	65.525	1.70413	45.79	48.01	3.13955
3	6	7	147	HNRNPCP5_RRM	25.4			95.6			64.32			50.23
4	3	1	148	Absent	0.85			7.34			12.58			4.12
4	5	7	149	Absent	1.51			13.26			15.01			7.14
4	4	4	150	GST	4.63			5.88			9.39			15.19
4	1	2	151	HNRPLL_RRM	12.74	11.34	1.9799	105.78	120.105	20.2586	102.15	97.355	6.78115	117.89	122.915	7.10642
4	1	6	152	HNRPLL_RRM	9.94			134.43			92.56			127.94
4	1	1	153	HTF9C_RRM	13.28	15.185	2.69408	190.4	181.625	12.4097	104.85	104.225	0.883883	76.07	77.965	2.67993
4	4	1	154	HTF9C_RRM	17.09			172.85			103.6			79.86
4	6	1	155	HUR_RRM	466.97	476.835	13.9512	1241.8	1302.42	85.7367	1157.96	1164.97	9.92071	1313.11	1348.47	50.0066
4	3	3	156	HUR_RRM	486.7			1363.05			1171.99			1383.83
4	3	2	157	IGF2BP1_RRM	25.8	26.345	0.770746	53.12	47.94	7.32563	49.41	42.955	9.12875	41.04	35.895	7.27613
4	4	7	158	IGF2BP1_RRM	26.89			42.76			36.5			30.75
4	7	2	159	IGF2BP2_RRM	32.15	28.28	5.47301	68.52	60.895	10.7834	54.44	49.18	7.43876	144.25	129.91	20.2798
4	2	5	160	IGF2BP2_RRM	24.41			53.27			43.92			115.57
4	2	1	161	IGF2BP3_RRM	13.49	11.705	2.52437	31.32	36.85	7.8206	25.17	22.915	3.18905	43.95	46.205	3.18905
4	2	3	162	IGF2BP3_RRM	9.92			42.38			20.66			48.46
4	4	3	163	KIS_RRM	8.37	8.665	0.417193	10.41	10.495	0.120208	6.1	7.19	1.54149	11.24	9.29	2.75772
4	1	4	164	KIS_RRM	8.96			10.58			8.28			7.34
4	2	4	165	LARP7(1)_RRM	35.39	35.355	0.0494975	226.91	233.66	9.54594	152.92	153.22	0.424264	138.12	137.135	1.393
4	7	6	166	LARP7(1)_RRM	35.32			240.41			153.52			136.15
4	1	3	167	LARP7(2)_RRM	170.73	179.02	11.7238	628.42	632.02	5.09117	505.24	511.165	8.37922	372.51	400.35	39.3717
4	3	6	168	LARP7(2)_RRM	187.31			635.62			517.09			428.19
4	6	3	169	LKAP_RRM	13.36	13.315	0.0636396	91.47	91.94	0.66468	63.44	65.245	2.55266	43.77	41.43	3.30926
4	3	5	170	LKAP_RRM	13.27			92.41			67.05			39.09
4	4	2	171	Matrin-3_RRM	62.24	69.295	9.97728	496.73	496.54	0.268701	250.84	251.77	1.31522	203.04	200.995	2.89207
4	3	4	172	Matrin-3_RRM	76.35			496.35			252.7			198.95
4	5	2	173	MGC27016_RRM	26.58	28.61	2.87085	66.56	64.44	2.99813	92.52	95.23	3.83252	49.53	47.905	2.2981
4	7	4	174	MGC27016_RRM	30.64			62.32			97.94			46.28
4	7	1	175	MTHFSD_RRM	110.43	133.375	32.4491	398.09	439.415	58.4424	472.47	488.065	22.0547	681.99	716.24	48.4368
4	2	7	176	MTHFSD_RRM	156.32			480.74			503.66			750.49
4	5	4	177	Musashi-1_RRM	1463.37	1475.41	17.0271	1849.36	1832.88	23.2992	2407.31	2400.18	10.0904	3618.23	3624.12	8.33679
4	4	6	178	Musashi-1_RRM	1487.45			1816.41			2393.04			3630.02
4	5	1	179	MYEF2(1-2)_RRM	224.18	227.63	4.87904	1012.91	1048.76	50.6996	759.22	788.87	41.9314	1075.37	1129.96	77.2019
4	6	5	180	MYEF2(1-2)_RRM	231.08			1084.61			818.52			1184.55
4	4	5	181	MYEF2(3)_RRM	188.88	190.11	1.73948	623.36	635.18	16.716	547.42	559.93	17.6918	563.21	578.215	21.2203
4	7	7	182	MYEF2(3)_RRM	191.34			647			572.44			593.22
4	1	5	183	NCBP2_RRM	14.74	12.945	2.53851	78.06	68.73	13.1946	73.01	66.8	8.78227	37.57	29.245	11.7733
4	5	5	184	NCBP2_RRM	11.15			59.4			60.59			20.92
4	2	2	185	NCBP2L_RRM	37.51	40.595	4.36285	234.21	238.51	6.08112	172.4	179.61	10.1965	194.58	201.515	9.80757
4	6	6	186	NCBP2L_RRM	43.68			242.81			186.82			208.45
4	6	4	187	NCL_RRM	1455.88	1458.08	3.11127	2351.72	2324.44	38.5727	2737.73	2732.79	6.98621	3604.12	3639.5	50.0349
4	5	6	188	NCL_RRM	1460.28			2297.17			2727.85			3674.88
4	6	2	189	NeuN_RRM	897.22	865.97	44.1942	1964.69	1966.62	2.72236	2171.9	2125.26	65.9589	2785.07	2786.18	1.56978
4	1	7	190	NeuN_RRM	834.72			1968.54			2078.62			2787.29
4	7	5	191	NIFK_RRM	23.46	22.995	0.657609	202.1	207.21	7.22663	132.59	137.825	7.40341	81.53	81.96	0.608112
4	2	6	192	NIFK_RRM	22.53			212.32			143.06			82.39
4	7	3	193	NOL8_RRM	18.22	20.32	2.96985	59.57	66.265	9.46816	46.79	48.975	3.09006	33.54	33.705	0.233345
4	6	7	194	NOL8_RRM	22.42			72.96			51.16			33.87
4	5	3	195	NONO_RRM	18.8	20.705	2.69408	61.22	62.615	1.97283	40.76	41.23	0.66468	28.93	26.05	4.07294
4	3	7	196	NONO_RRM	22.61			64.01			41.7			23.17
5	5	3	197	Absent	1			6.7			3.7			-1.75
5	3	7	198	Absent	0.66			1.92			4.4			10.08
5	4	4	199	GST	22.78			21.74			25.97			18.77
5	1	2	200	NSAP1_RRM	693.62	754.87	86.6206	1738.93	1771.01	45.368	1816.22	1833.48	24.4093	1853.45	1895.79	59.8778
5	1	6	201	NSAP1_RRM	816.12			1803.09			1850.74			1938.13
5	1	1	202	NUP35_RRM	19.36	18.62	1.04652	28.63	24.025	6.51245	39.06	29.895	12.9613	17.69	18.62	1.31522
5	4	1	203	NUP35_RRM	17.88			19.42			20.73			19.55
5	6	1	204	PABP3_RRM	25.78	31.165	7.61554	315.71	334.1	26.0074	215.92	211.395	6.39932	111.42	118.865	10.5288
5	3	3	205	PABP3_RRM	36.55			352.49			206.87			126.31
5	3	2	206	PABPC1L_RRM	581.83	626.1	62.6072	1078.89	1150.74	101.604	1345.31	1354.87	13.5128	1657.81	1739.89	116.086
5	4	7	207	PABPC1L_RRM	670.37			1222.58			1364.42			1821.98
5	7	2	208	PABPC1L2A_RRM	39.74	46.265	9.22774	281.91	311.925	42.4476	230.32	239.98	13.6613	164.39	178.745	20.301
5	2	5	209	PABPC1L2A_RRM	52.79			341.94			249.64			193.1
5	2	1	210	PABPC4L_RRM	92.09	128.635	51.6824	464.26	522.6	82.5052	475.76	505.615	42.2213	451.67	466.43	20.8738
5	2	3	211	PABPC4L_RRM	165.18			580.94			535.47			481.19
5	4	3	212	PABPC5_RRM	49.43	52.045	3.69817	284.37	303.855	27.556	281.84	291.285	13.3572	340.5	350.84	14.623
5	1	4	213	PABPC5_RRM	54.66			323.34			300.73			361.18
5	2	4	214	PABPN1_RRM	2163.79	2100.7	89.2227	2210.66	2208.39	3.21026	2755.65	2729.12	37.5191	3544.41	3513.94	43.084
5	7	6	215	PABPN1_RRM	2037.61			2206.12			2702.59			3483.48
5	1	3	216	PABPNL1_RRM	542.32	530.62	16.5463	1606.76	1608.98	3.13955	1147.32	1106.72	57.41	1535.68	1508.57	38.3464
5	3	6	217	PABPNL1_RRM	518.92			1611.2			1066.13			1481.45
5	6	3	218	PGC-1 alpha_RRM	15.83	15.405	0.601041	76.79	72.275	6.38517	67.73	61.65	8.59842	55.24	50.35	6.9155
5	3	5	219	PGC-1 alpha_RRM	14.98			67.76			55.57			45.46
5	4	2	220	PGC-1 beta_RRM	40.65	45.59	6.98621	376.07	385.115	12.7916	246.38	259.995	19.2545	186.31	195.885	13.5411
5	3	4	221	PGC-1 beta_RRM	50.53			394.16			273.61			205.46
5	5	2	222	PIG38_RRM	20.41	21.425	1.43543	70.01	72.82	3.97394	51.37	52.995	2.2981	44.47	44.125	0.487904
5	7	4	223	PIG38_RRM	22.44			75.63			54.62			43.78
5	7	1	224	PPIE_RRM	230.6	232.045	2.04354	950.06	1026.57	108.201	929.17	958.095	40.9061	771.3	816.835	64.3962
5	2	7	225	PPIE_RRM	233.49			1103.08			987.02			862.37
5	5	4	226	PPIL4_RRM	12.41	12	0.579828	12.83	11.31	2.1496	13.17	11.08	2.95571	6.94	7.665	1.0253
5	4	6	227	PPIL4_RRM	11.59			9.79			8.99			8.39
5	3	1	228	PPRC1_RRM	24.11	24.91	1.13137	117.52	155.24	53.3441	135.95	133.575	3.35876	94.75	97.025	3.21734
5	5	7	229	PPRC1_RRM	25.71			192.96			131.2			99.3
5	5	1	230	PRPF8_RRM	19.13	25.305	8.73277	18.67	17.5	1.65463	20.59	21.99	1.9799	17.51	18.805	1.83141
5	6	5	231	PRPF8_RRM	31.48			16.33			23.39			20.1
5	4	5	232	PSF_RRM	260.56	264.92	6.16597	1011.54	1022.67	15.7473	828.44	837.405	12.6784	914.19	904.625	13.527
5	7	7	233	PSF_RRM	269.28			1033.81			846.37			895.06
5	1	5	234	PSPC1_RRM	11.7	14.415	3.83959	77.88	84.725	9.68029	26.59	26.06	0.749533	36.57	38.835	3.20319
5	5	5	235	PSPC1_RRM	17.13			91.57			25.53			41.1
5	2	2	236	PTBP2_RRM	42.48	49.47	9.88535	153.54	165.755	17.2746	141.45	147.14	8.04688	87.2	96.62	13.3219
5	6	6	237	PTBP2_RRM	56.46			177.97			152.83			106.04
5	6	4	238	RALY_RRM	771.91	789.09	24.2962	1695.4	1734.18	54.8503	1732.45	1754.82	31.6289	1619.82	1627.86	11.3703
5	5	6	239	RALY_RRM	806.27			1772.97			1777.18			1635.9
5	6	2	240	RALYL_RRM	258.66	318.8	85.0508	956.2	1029.18	103.202	1046.48	1090.46	62.1971	868.91	932.045	89.2864
5	1	7	241	RALYL_RRM	378.94			1102.15			1134.44			995.18
5	7	5	242	ZRSR1_RRM	18.79	11.825	9.85	39.15	28.73	14.7361	29.26	24.66	6.50538	20.7	19.04	2.34759
5	2	6	243	ZRSR1_RRM	4.86			18.31			20.06			17.38
5	7	3	244	ZRSR2_RRM	4.85	3.27	2.23446	10.23	10.735	0.714178	8.84	9.44	0.848528	6.03	10.55	6.39225
5	6	7	245	ZRSR2_RRM	1.69			11.24			10.04			15.07
6	6	1	246	Absent	14.29			65.55			106.79			20.79
6	3	3	247	Absent	-1.15			0.86			1.51			-4.7
6	4	4	248	GST	6.24			11.65			9			8.17
6	1	2	249	RAVER1_RRM	24.14	21.115	4.278	18.66	22.315	5.16895	26.66	26.625	0.0494975	17.15	15.23	2.71529
6	1	6	250	RAVER1_RRM	18.09			25.97			26.59			13.31
6	1	1	251	RAVER2_RRM	15.13	15.42	0.410122	16.12	12.62	4.94975	21.95	17.785	5.8902	17.04	8.795	11.6602
6	4	1	252	RAVER2_RRM	15.71			9.12			13.62			0.55
6	3	2	253	RBM11_RRM	15.36	13.955	1.98697	24.81	26.635	2.58094	40.76	36.7	5.74171	30.9	27.97	4.14365
6	4	7	254	RBM11_RRM	12.55			28.46			32.64			25.04
6	7	2	255	RBM12(1-2)_RRM	276.88	321.06	62.48	1185.77	1211.74	36.7271	1185.43	1230.88	64.2689	1225.99	1274.62	68.7661
6	2	5	256	RBM12(1-2)_RRM	365.24			1237.71			1276.32			1323.24
6	2	1	257	RBM12(3)_RRM	14.83	14.38	0.636396	40.93	44.895	5.60736	36.46	35.945	0.72832	29.73	26.39	4.72347
6	2	3	258	RBM12(3)_RRM	13.93			48.86			35.43			23.05
6	4	3	259	RBM12B(1-3)_RRM	45.54	44.51	1.45664	308.99	328.73	27.9166	356.92	324.025	46.5206	308	273.62	48.6207
6	1	4	260	RBM12B(1-3)_RRM	43.48			348.47			291.13			239.24
6	2	4	261	RBM12B(4)_RRM	17	16.545	0.643467	51.59	50.115	2.08597	64.1	61.965	3.01935	21.29	23.155	2.63751
6	7	6	262	RBM12B(4)_RRM	16.09			48.64			59.83			25.02
6	1	3	263	RBM14_RRM	13.32	13.375	0.0777817	60.63	66.295	8.01152	41.93	39.72	3.12541	31.4	26.34	7.15592
6	3	6	264	RBM14_RRM	13.43			71.96			37.51			21.28
6	6	3	265	RBM15_RRM	71.37	82.135	15.224	431.09	501.17	99.1081	515.77	536.79	29.7268	525.88	525	1.24451
6	3	5	266	RBM15_RRM	92.9			571.25			557.81			524.12
6	4	2	267	RBM15B_RRM	36.66	42.705	8.54892	167.93	267.5	140.813	320.4	308.635	16.6382	234.11	241.805	10.8824
6	3	4	268	RBM15B_RRM	48.75			367.07			296.87			249.5
6	5	2	269	RBM16_RRM	4.44	3.995	0.629325	25.19	17.35	11.0874	43.42	28.995	20.4	-19.23	-1.955	24.4305
6	7	4	270	RBM16_RRM	3.55			9.51			14.57			15.32
6	7	1	271	RBM17_RRM	17.81	13.66	5.86899	16.51	12.21	6.08112	19.87	15.855	5.67807	16.8	17.63	1.1738
6	2	7	272	RBM17_RRM	9.51			7.91			11.84			18.46
6	5	4	273	RBM18_RRM	103.13	110.07	9.81464	279.72	311.735	45.276	284.11	291.445	10.3733	307.44	316.335	12.5794
6	4	6	274	RBM18_RRM	117.01			343.75			298.78			325.23
6	3	1	275	RBM19(1)_RRM	116.8	131.635	20.9799	523.9	592.225	96.6261	544.7	519.37	35.822	411.97	399.83	17.1686
6	5	7	276	RBM19(1)_RRM	146.47			660.55			494.04			387.69
6	5	1	277	RBM19(2-4)_RRM	987.45	901.65	121.34	1683.84	1524.83	224.874	2034.5	1813.49	312.562	2779.93	2393.69	546.226
6	6	5	278	RBM19(2-4)_RRM	815.85			1365.82			1592.47			2007.45
6	4	5	279	RBM19(5-6)_RRM	39.27	39.635	0.516188	320.15	318.385	2.49609	232.48	231.145	1.88798	129.64	122.2	10.5217
6	7	7	280	RBM19(5-6)_RRM	40			316.62			229.81			114.76
6	1	5	281	RBM20_RRM	15.19	15.35	0.226274	70.39	66.745	5.15481	57.5	53.605	5.50836	43.8	39.665	5.84777
6	5	5	282	RBM20_RRM	15.51			63.1			49.71			35.53
6	2	2	283	RBM21_RRM	16.4	16.605	0.289914	58.71	63.47	6.73166	55.56	53.57	2.81428	34.27	34.325	0.0777817
6	6	6	284	RBM21_RRM	16.81			68.23			51.58			34.38
6	6	4	285	RBM22_RRM	24.16	25.725	2.21324	103.2	125.705	31.8269	113	113.125	0.176777	71.65	71.815	0.233345
6	5	6	286	RBM22_RRM	27.29			148.21			113.25			71.98
6	6	2	287	RBM23_RRM	162.05	162.145	0.13435	677.8	678.45	0.919239	914.98	842.775	102.113	699.81	643.875	79.104
6	1	7	288	RBM23_RRM	162.24			679.1			770.57			587.94
6	7	5	289	RBM24_RRM	578.83	595.785	23.978	1761.56	1781.45	28.1358	1319.62	1335.92	23.0588	1904.56	1891.3	18.7525
6	2	6	290	RBM24_RRM	612.74			1801.35			1352.23			1878.04
6	7	3	291	RBM25_RRM	17.81	17.75	0.0848528	83.5	98.3	20.9304	63.7	63.13	0.806102	42.26	39.46	3.9598
6	6	7	292	RBM25_RRM	17.69			113.1			62.56			36.66
6	5	3	293	RBM26(1)_RRM	363	394.605	44.6962	1407.27	1559.35	215.067	1415.64	1456.31	57.5161	1485.81	1528.09	59.7859
6	3	7	294	RBM26(1)_RRM	426.21			1711.42			1496.98			1570.36
7	4	4	295	GST	4.53			5.39			9.84			2.6
7	1	2	296	RBM26(2)_RRM	23.83	23.44	0.551543	251	248.235	3.9103	288.09	298.005	14.0219	163.01	167.645	6.55488
7	1	6	297	RBM26(2)_RRM	23.05			245.47			307.92			172.28
7	1	1	298	RBM27_RRM	114.05	102.185	16.7796	1039.21	984.685	77.11	690.55	656.995	47.4539	506.97	486.2	29.3732
7	4	1	299	RBM27_RRM	90.32			930.16			623.44			465.43
7	6	1	300	RBM28(1-2)_RRM	4.25	4.51	0.367696	20.09	21.93	2.60215	12.86	12.93	0.0989949	7.14	8.435	1.83141
7	3	3	301	RBM28(1-2)_RRM	4.77			23.77			13			9.73
7	3	2	302	RBM28(3-4)_RRM	18.79	18.72	0.0989949	148.99	135.28	19.3889	79.93	77.04	4.08708	53.37	54.14	1.08894
7	4	7	303	RBM28(3-4)_RRM	18.65			121.57			74.15			54.91
7	7	2	304	RBM3_RRM	682.4	669.21	18.6535	1573.95	1550.11	33.7219	1651.51	1642.38	12.9118	2302.16	2295.07	10.0268
7	2	5	305	RBM3_RRM	656.02			1526.26			1633.25			2287.98
7	2	1	306	RBM30_RRM	11.99	11.855	0.190919	22.1	17.305	6.78115	30.61	21.94	12.2612	16.77	13.18	5.07703
7	2	3	307	RBM30_RRM	11.72			12.51			13.27			9.59
7	4	3	308	RBM33_RRM	24.73	24.21	0.735391	34.18	32.805	1.94454	40.55	40.125	0.601041	29.94	28.33	2.27688
7	1	4	309	RBM33_RRM	23.69			31.43			39.7			26.72
7	2	4	310	RBM34_RRM	31.8	40.86	12.8128	231.03	228.375	3.75474	171.2	153.14	25.5407	155.15	147.58	10.7056
7	7	6	311	RBM34_RRM	49.92			225.72			135.08			140.01
7	1	3	312	RBM35A_RRM	526.49	521.225	7.44583	1446.56	1438.74	11.0592	1342.43	1323.44	26.8559	2509.56	2593.81	119.14
7	3	6	313	RBM35A_RRM	515.96			1430.92			1304.45			2678.05
7	6	3	314	RBM35B_RRM	32.52	31.42	1.55563	265.98	287.075	29.8328	192.71	193.11	0.565685	173.43	170.38	4.31335
7	3	5	315	RBM35B_RRM	30.32			308.17			193.51			167.33
7	4	2	316	RBM38_RRM	645.19	631.195	19.7919	2003.9	1951.64	73.8997	1562.34	1537.9	34.5563	2305.64	2315.46	13.8876
7	3	4	317	RBM38_RRM	617.2			1899.39			1513.47			2325.28
7	5	2	318	RBM4_RRM	12.14	9.915	3.14663	30.88	27.63	4.59619	14.94	13.115	2.58094	11.69	12.29	0.848528
7	7	4	319	RBM4_RRM	7.69			24.38			11.29			12.89
7	7	1	320	RBM41_RRM	32.51	45.85	18.8656	417.55	434.72	24.282	340.61	349.76	12.9401	772.69	818	64.078
7	2	7	321	RBM41_RRM	59.19			451.89			358.91			863.31
7	5	4	322	RBM42_RRM	54.6	57.685	4.36285	606.52	613.415	9.751	365.58	361.61	5.61443	221.73	231.295	13.527
7	4	6	323	RBM42_RRM	60.77			620.31			357.64			240.86
7	3	1	324	RBM44_RRM	20.92	20.725	0.275772	18.48	18.03	0.636396	26.3	24.46	2.60215	19.84	19.67	0.240416
7	5	7	325	RBM44_RRM	20.53			17.58			22.62			19.5
7	5	1	326	RBM47_RRM	17.46	15.885	2.22739	48.05	53.025	7.03571	41.68	41.23	0.636396	29.63	29.825	0.275772
7	6	5	327	RBM47_RRM	14.31			58			40.78			30.02
7	4	5	328	RBM48_RRM	13.68	15.855	3.07591	147.38	127.67	27.8741	119.96	94.675	35.7584	98.91	90.125	12.4239
7	7	7	329	RBM48_RRM	18.03			107.96			69.39			81.34
7	1	5	330	RBM5_RRM	365.71	356.22	13.4209	871.3	857.69	19.2474	943.18	929.6	19.205	1335.43	1312.35	32.6471
7	5	5	331	RBM5_RRM	346.73			844.08			916.02			1289.26
7	2	2	332	RBM6_RRM	19.09	20.325	1.74655	472.82	452.685	28.4752	571.49	549.565	31.0066	470.8	490.575	27.9661
7	6	6	333	RBM6_RRM	21.56			432.55			527.64			510.35
7	6	4	334	RBM7_RRM	21.67	22.14	0.66468	49.47	50.175	0.997021	45.21	45.265	0.0777817	34.15	36.27	2.99813
7	5	6	335	RBM7_RRM	22.61			50.88			45.32			38.39
7	6	2	336	RBM8A_RRM	17.8	23.645	8.26608	481.3	492.485	15.818	478.87	462.445	23.2285	508.72	530.165	30.3278
7	1	7	337	RBM8A_RRM	29.49			503.67			446.02			551.61
7	7	5	338	RBM9_RRM	681.41	692.95	16.32	1599.62	1612.36	18.0171	1860.27	1939.56	112.133	2650.97	2718.45	95.4382
7	2	6	339	RBM9_RRM	704.49			1625.1			2018.85			2785.94
7	7	3	340	RBMS1_RRM	75.8	78.19	3.37997	354.13	340.815	18.8303	353.57	316.05	53.0613	366	365.12	1.24451
7	6	7	341	RBMS1_RRM	80.58			327.5			278.53			364.24
7	5	3	342	RBMS2_RRM	22.87	24.7	2.58801	96.05	95.105	1.33643	88.73	91.685	4.179	84.76	79.94	6.81651
7	3	7	343	RBMS2_RRM	26.53			94.16			94.64			75.12
8	4	4	344	GST	4.64			8.8			14.67			9.06
8	1	2	345	SRRP35_RRM	194.95	205.755	15.2806	647.82	643.645	5.90434	589.16	570.03	27.0539	718.92	735.33	23.2072
8	1	6	346	SRRP35_RRM	216.56			639.47			550.9			751.74
8	1	1	347	SRSF10_RRM	93.21	91.005	3.11834	492.56	467.035	36.0978	390.47	375.27	21.496	445.01	422.495	31.841
8	4	1	348	SRSF10_RRM	88.8			441.51			360.07			399.98
8	6	1	349	SRSF11_RRM	6.01	8.445	3.44361	24.61	21.41	4.52548	14.53	16.725	3.1042	14.78	15.995	1.71827
8	3	3	350	SRSF11_RRM	10.88			18.21			18.92			17.21
8	3	2	351	SSB_RRM	71.25	76.065	6.80944	710.4	685.7	34.9311	797.24	770.315	38.0777	590.95	587.355	5.0841
8	4	7	352	SSB_RRM	80.88			661			743.39			583.76
8	7	2	353	TAF15_RRM	44.96	54.745	13.8381	575.3	661.56	121.99	567.42	587.835	28.8712	282.95	299.28	23.0941
8	2	5	354	TAF15_RRM	64.53			747.82			608.25			315.61
8	2	1	355	TAT-SF1_RRM	34.2	33.155	1.47785	184.33	184.105	0.318198	120.2	116.23	5.61443	126.05	125.22	1.1738
8	2	3	356	TAT-SF1_RRM	32.11			183.88			112.26			124.39
8	4	3	357	TDP-43_RRM	7.9	6.52	1.95161	16.84	21.2	6.16597	16.23	16.905	0.954594	10.2	9.09	1.56978
8	1	4	358	TDP-43_RRM	5.14			25.56			17.58			7.98
8	2	4	359	TDRD10_RRM	19.9	18.46	2.03647	239.08	209.86	41.3233	202.12	161.06	58.0676	91.93	85.735	8.76105
8	7	6	360	TDRD10_RRM	17.02			180.64			120			79.54
8	1	3	361	THOC4_RRM	20.79	19.59	1.69706	154.58	133.35	30.0238	107.28	91.85	21.8213	54.53	49.23	7.49533
8	3	6	362	THOC4_RRM	18.39			112.12			76.42			43.93
8	6	3	363	TIA1_RRM	580.91	584.78	5.47301	842.06	870.885	40.7647	1000.63	1029.49	40.8142	1206.07	1241.9	50.6713
8	3	5	364	TIA1_RRM	588.65			899.71			1058.35			1277.73
8	4	2	365	TIAL1_RRM	443.83	436.7	10.0833	732.28	740.2	11.2006	779.91	788.65	12.3602	1026.15	1016.92	13.0532
8	3	4	366	TIAL1_RRM	429.57			748.12			797.39			1007.69
8	5	2	367	TNRC4(1-2)_RRM	14.8	13.785	1.43543	19.54	17.94	2.26274	18.66	17.855	1.13844	13.76	14.28	0.735391
8	7	4	368	TNRC4(1-2)_RRM	12.77			16.34			17.05			14.8
8	7	1	369	TNRC4(3)_RRM	58.82	69.31	14.8351	299.84	324.44	34.7897	349.12	332.56	23.4194	176.09	191.255	21.4465
8	2	7	370	TNRC4(3)_RRM	79.8			349.04			316			206.42
8	5	4	371	TNRC6A_RRM	12.87	13.91	1.47078	12.45	9.86	3.66281	16.93	16.07	1.21622	9.79	12.005	3.13248
8	4	6	372	TNRC6A_RRM	14.95			7.27			15.21			14.22
8	3	1	373	TNRC6B_RRM	10.17	9.885	0.403051	9.84	8.19	2.33345	14.11	11.12	4.2285	6.5	7.635	1.60513
8	5	7	374	TNRC6B_RRM	9.6			6.54			8.13			8.77
8	5	1	375	TNRC6C_RRM	10.6	8.265	3.30219	10.51	10.56	0.0707107	9.5	9.88	0.537401	10.7	10.095	0.855599
8	6	5	376	TNRC6C_RRM	5.93			10.61			10.26			9.49
8	4	5	377	TRA2A_RRM	25.43	25.04	0.551543	370.79	341.46	41.4789	314.64	311.27	4.7659	238.38	229.525	12.5229
8	7	7	378	TRA2A_RRM	24.65			312.13			307.9			220.67
8	1	5	379	TRA2B_RRM	112.83	97.15	22.1749	786.22	748.01	54.0371	1073.33	1050.16	32.7603	1251.61	1222.05	41.7971
8	5	5	380	TRA2B_RRM	81.47			709.8			1027			1192.5
8	2	2	381	TRSPAP1_RRM	86.45	79.16	10.3096	348.01	332.175	22.3941	286.39	269.225	24.275	344.77	350.83	8.57013
8	6	6	382	TRSPAP1_RRM	71.87			316.34			252.06			356.89
8	6	4	383	U1SNRNPBP_RRM	14	12.665	1.88798	126.04	130.365	6.11647	98.55	99.435	1.25158	64.52	63.61	1.28693
8	5	6	384	U1SNRNPBP_RRM	11.33			134.69			100.32			62.7
8	6	2	385	U2AF1/U2AF1L5_RRM	1.93	1.935	0.00707107	7.25	6.565	0.968736	9.15	5.845	4.67398	-1.21	1.465	3.78302
8	1	7	386	U2AF1/U2AF1L5_RRM	1.94			5.88			2.54			4.14
8	7	5	387	U2AF1L4_RRM	4.33	2.275	2.90621	7.64	5.815	2.58094	4.91	4.245	0.940452	5.42	5.22	0.282843
8	2	6	388	U2AF1L4_RRM	0.22			3.99			3.58			5.02
8	7	3	389	U2AF2_RRM	10.71	8.805	2.69408	10.86	10.83	0.0424264	11.7	10.1	2.26274	8.4	8.53	0.183848
8	6	7	390	U2AF2_RRM	6.9			10.8			8.5			8.66
8	5	3	391	ZNF638_RRM	10.91	13.175	3.20319	55.83	57.9	2.92742	39.28	38.325	1.35057	29.03	29.215	0.26163
8	3	7	392	ZNF638_RRM	15.44			59.97			37.37			29.4
9	1	1	393	Absent	0.7			-1.17			1.14			2.44
9	2	1	394	Absent	1.93			-1.91			2.06			1.28
9	3	1	395	Absent	0.6			-1.36			1.55			1.64
9	4	1	396	Absent	1.2			-1.47			0.9			2.66
9	5	1	397	Absent	1.42			-0.84			0.41			1.77
9	6	1	398	Absent	1.36			0.13			0.78			1.8
9	7	1	399	Absent	1.17			-0.12			0.76			-1.59
9	1	2	400	Absent	0.97			-0.8			1.42			2.53
9	2	2	401	Absent	2.1			-2.24			2.05			-2.8
9	3	2	402	Absent	0.97			-0.79			1.62			1.7
9	4	2	403	Absent	1.41			-0.76			0.49			-1.9
9	5	2	404	Absent	1.66			-0.67			0.23			2.14
9	6	2	405	Absent	1.5			0.74			0.95			1.82
9	7	2	406	Absent	1.71			0.35			0.8			-1.04
9	1	3	407	Absent	1.22			0.62			1.03			-1.59
9	2	3	408	Absent	1.7			-0.76			2.24			-2.56
9	3	3	409	Absent	1.24			0			1.13			-2.1
9	4	3	410	Absent	1.7			-0.04			0.35			-1.74
9	5	3	411	Absent	-1.99			0.61			0.21			2.07
9	6	3	412	Absent	1.86			1.4			0.6			1.8
9	7	3	413	Absent	-2.1			0.71			0.74			-1.66
9	1	4	414	Absent	1.77			0.41			1.55			-1.3
9	2	4	415	Absent	-1.48			-0.77			2.26			-2.36
9	3	4	416	Absent	-2.32			-0.09			1.62			-1.95
9	4	4	417	Absent	-1.74			0.32			0.83			-1.34
9	5	4	418	Absent	-1.53			0.86			1.1			-1.8
9	6	4	419	Absent	-1.88			1.81			1.16			-1.73
9	7	4	420	Absent	-1.68			1.32			1.16			-0.99
9	1	5	421	Absent	2			0.11			0.79			1.87
9	2	5	422	Absent	-0.88			-0.88			1.65			1.39
9	3	5	423	Absent	-2.17			-0.49			1.46			2.06
9	4	5	424	Absent	-1.68			0.07			0.39			2.01
9	5	5	425	Absent	-0.88			0.42			1.09			1.81
9	6	5	426	Absent	-1.56			1.21			0.58			1.83
9	7	5	427	Absent	-0.97			1.36			0.41			-1.37
9	1	6	428	Absent	1.96			-0.26			0.29			1.72
9	2	6	429	Absent	-0.97			-1.64			1.49			0.5
9	3	6	430	Absent	-2.11			-0.93			0.35			0.95
9	4	6	431	Absent	-1.58			-0.82			0.01			1.47
9	5	6	432	Absent	-1.33			-0.48			-0.16			0.99
9	6	6	433	Absent	-1.31			0.23			0.25			0.87
9	7	6	434	Absent	-0.89			0.17			0.33			1.72
9	1	7	435	Absent	2.01			-0.94			-0.82			0.84
9	2	7	436	Absent	-1.07			-1.75			0.61			0.14
9	3	7	437	Absent	-2.04			-1.3			0.42			0.74
9	4	7	438	Absent	-1.4			-0.79			0.02			1.5
9	5	7	439	Absent	-0.84			-0.48			-0.74			0.94
9	6	7	440	Absent	-1.49			1.5			-1			0.66
9	7	7	441	Absent	-0.84			0.39			-0.56			1.24
10	4	4	442	GST	11.1			12.99			12.07			10.96
10	1	2	443	RBMS3_RRM	83.7	86.815	4.40528	535.42	564.18	40.6728	372.84	362.695	14.3472	423.96	409.745	20.103
10	1	6	444	RBMS3_RRM	89.93			592.94			352.55			395.53
10	1	1	445	RBMX_RRM	196.03	215.59	27.662	739.64	721.235	26.0286	589.16	571.465	25.0245	1010.43	963.25	66.7226
10	4	1	446	RBMX_RRM	235.15			702.83			553.77			916.07
10	6	1	447	RBMX2_RRM	28.6	34.73	8.66913	106.31	111.03	6.67509	69.04	69.575	0.756604	53.19	65.845	17.8969
10	3	3	448	RBMX2_RRM	40.86			115.75			70.11			78.5
10	3	2	449	RBMXL1_RRM	325.69	299.975	36.3665	993.04	980.71	17.4373	797.8	804.94	10.0975	1420.52	1386.78	47.7085
10	4	7	450	RBMXL1_RRM	274.26			968.38			812.08			1353.05
10	7	2	451	RBMXL2_RRM	860.51	866.88	9.00854	1578.96	1610.39	44.4558	1675.36	1436.38	337.969	2562.48	2568.84	8.98733
10	2	5	452	RBMXL2_RRM	873.25			1641.83			1197.4			2575.19
10	2	1	453	RBMXL3_RRM	537.23	499.965	52.7007	1304.6	1277.51	38.304	1350.42	1319.18	44.1871	1809.71	1847.91	54.03
10	2	3	454	RBMXL3_RRM	462.7			1250.43			1287.93			1886.12
10	4	3	455	RBMY1A1 / RBMY1B_RRM	775.46	753.875	30.5258	1334.61	1357.21	31.9612	1412.25	1402.89	13.237	1961.78	1996.42	48.9954
10	1	4	456	RBMY1A1 / RBMY1B_RRM	732.29			1379.81			1393.53			2031.07
10	2	4	457	RBMY1C_RRM	672.64	642.645	42.4193	1374.36	1355.84	26.1983	1216.87	1197.42	27.5065	1868.52	1860.09	11.9289
10	7	6	458	RBMY1C_RRM	612.65			1337.31			1177.97			1851.65
10	1	3	459	RBMY1D / RBMY1E_RRM	868.5	892.235	33.5664	1433.55	1419.74	19.5232	1550.01	1481.54	96.8312	2168.02	2082.41	121.071
10	3	6	460	RBMY1D / RBMY1E_RRM	915.97			1405.94			1413.07			1996.8
10	6	3	461	RBMY1F_RRM	988.54	1001.96	18.9787	1485.23	1477.63	10.748	1612.88	1433.23	254.063	2228.52	2240.84	17.416
10	3	5	462	RBMY1F_RRM	1015.38			1470.03			1253.58			2253.15
10	4	2	463	RBPMS_RRM	59.56	63.37	5.38815	171.46	168.405	4.32042	175.99	145.005	43.8194	792.66	753.625	55.2038
10	3	4	464	RBPMS_RRM	67.18			165.35			114.02			714.59
10	5	2	465	RBPMS2_RRM	119.53	117.675	2.62337	522.16	514.865	10.3167	449.15	434.135	21.2344	1771.42	1780	12.134
10	7	4	466	RBPMS2_RRM	115.82			507.57			419.12			1788.58
10	7	1	467	RDBP_RRM	23.8	24.98	1.66877	75.98	78.905	4.13657	54.46	52.185	3.21734	44.29	47.685	4.80126
10	2	7	468	RDBP_RRM	26.16			81.83			49.91			51.08
10	5	4	469	RDM1_RRM	45.09	46.43	1.89505	435.89	426.785	12.8764	240.11	231.6	12.035	244.86	230.445	20.3859
10	4	6	470	RDM1_RRM	47.77			417.68			223.09			216.03
10	3	1	471	REXON _RRM	29.87	30.135	0.374767	198.43	198.495	0.0919239	105.93	101.525	6.22961	110.88	105.81	7.17006
10	5	7	472	REXON_RRM	30.4			198.56			97.12			100.74
10	5	1	473	RNPC2_RRM	10.53	9.865	0.940452	74.87	80.895	8.52064	51.7	43.325	11.844	24.85	26.97	2.99813
10	6	5	474	RNPC2_RRM	9.2			86.92			34.95			29.09
10	4	5	475	RNPC3(1)_RRM	46.87	38.5	11.837	429.99	390.725	55.5291	152.26	191.635	55.6847	213.57	200.7	18.2009
10	7	7	476	RNPC3(1)_RRM	30.13			351.46			231.01			187.83
10	1	5	477	RNPC3(2)_RRM	37	32.295	6.65387	331.82	300.82	43.8406	179.19	129.925	69.6712	199.92	168.15	44.9296
10	5	5	478	RNPC3(2)_RRM	27.59			269.82			80.66			136.38
10	2	2	479	RNPS1_RRM	46.08	45.125	1.35057	578.27	564.97	18.809	322.51	294.07	40.2202	191.46	182.565	12.5794
10	6	6	480	RNPS1_RRM	44.17			551.67			265.63			173.67
10	6	4	481	ROD1(1-2)_RRM	52.22	49.205	4.26385	578.28	561.955	23.087	385.81	367.12	26.4317	385.75	338.615	66.659
10	5	6	482	ROD1(1-2)_RRM	46.19			545.63			348.43			291.48
10	6	2	483	ROD1(3-4)_RRM	99.97	92.74	10.2248	583.58	568.77	20.9445	443.41	385.005	82.5971	370.17	330.82	55.6493
10	1	7	484	ROD1(3-4)_RRM	85.51			553.96			326.6			291.47
10	7	5	485	SAFB1_RRM	87.68	94.425	9.53887	612.45	633.235	29.3944	280.32	299.27	26.7993	259.86	279.97	28.4398
10	2	6	486	SAFB1_RRM	101.17			654.02			318.22			300.08
10	7	3	487	SAFB2_RRM	145.59	130.15	21.8355	828.34	826.52	2.57387	489.29	488.85	0.622254	329.74	328.365	1.94454
10	6	7	488	SAFB2_RRM	114.71			824.7			488.41			326.99
10	5	3	489	SART3 _RRM	16.76	15.565	1.68999	134.79	113.43	30.2076	49.91	51.545	2.31224	34.88	36.795	2.70822
10	3	7	490	SART3 _RRM	14.37			92.07			53.18			38.71
11	5	3	491	Absent	0.49			81.14			65.09			35.49
11	3	7	492	Absent	3.19			89.63			50.62			35.1
11	4	4	493	GST	7.69			9.93			8.2			11.54
11	1	2	494	SETD1A_RRM	35.16	35.99	1.1738	221.15	212.715	11.9289	116.81	99.885	23.9356	95.57	95.585	0.0212132
11	1	6	495	SETD1A_RRM	36.82			204.28			82.96			95.6
11	1	1	496	SETD1B_RRM	22.73	21.43	1.83848	25.05	24.245	1.13844	22.1	22.38	0.39598	19.39	20.205	1.15258
11	4	1	497	SETD1B_RRM	20.13			23.44			22.66			21.02
11	6	1	498	SF2_RRM	66.84	70.36	4.97803	900.25	895.805	6.28618	719.79	699.975	28.0226	903.89	924.695	29.4227
11	3	3	499	SF2_RRM	73.88			891.36			680.16			945.5
11	3	2	500	SF3B4_RRM	338	346.32	11.7663	1305.32	1286.24	26.9903	634.2	638.1	5.51543	1388.59	1439.63	72.1885
11	4	7	501	SF3B4_RRM	354.64			1267.15			642			1490.68
11	7	2	502	SF3B6_RRM	32.96	31.58	1.95161	279.38	281.59	3.12541	155.41	136.46	26.7993	118.25	117.75	0.707107
11	2	5	503	SF3B6_RRM	30.2			283.8			117.51			117.25
11	2	1	504	SFRS12_RRM	43.02	44.87	2.6163	298.49	313.815	21.6728	245.31	264.23	26.7569	349.51	364.375	21.0223
11	2	3	505	SFRS12_RRM	46.72			329.14			283.15			379.24
11	4	3	506	SFRS15_RRM	44.88	46.195	1.85969	270.11	289.4	27.2802	154.92	154.225	0.982878	143.01	152.96	14.0714
11	1	4	507	SFRS15_RRM	47.51			308.69			153.53			162.91
11	2	4	508	SFRS2_RRM	488.62	463.89	34.9735	1223.9	1218.58	7.53069	1128.92	1106.67	31.4663	1510.27	1506.61	5.18309
11	7	6	509	SFRS2_RRM	439.16			1213.25			1084.42			1502.94
11	1	3	510	SFRS3_RRM	44.16	37.655	9.19946	285.04	276.06	12.6996	247.63	234.98	17.8898	323.79	324.36	0.806102
11	3	6	511	SFRS3_RRM	31.15			267.08			222.33			324.93
11	6	3	512	SFRS4_RRM	23.01	20.45	3.62039	345.48	339.495	8.46407	242.84	206.48	51.4208	246.3	238.025	11.7026
11	3	5	513	SFRS4_RRM	17.89			333.51			170.12			229.75
11	4	2	514	SFRS5_RRM	10.41	10.465	0.0777817	213.2	215.415	3.13248	160.5	154.83	8.01859	142.01	151.02	12.7421
11	3	4	515	SFRS5_RRM	10.52			217.63			149.16			160.03
11	5	2	516	SFRS7_RRM	898.42	896.53	2.67286	1960.49	1967.87	10.4369	2161.01	2172.53	16.2988	2886.84	2901.56	20.8102
11	7	4	517	SFRS7_RRM	894.64			1975.25			2184.06			2916.27
11	7	1	518	SFRS9_RRM	45.31	37.865	10.5288	554.92	580.105	35.617	346.89	343.315	5.05581	250.96	272.91	31.042
11	2	7	519	SFRS9_RRM	30.42			605.29			339.74			294.86
11	5	4	520	SHARP(1)_RRM	62.26	63.03	1.08894	1120.01	1119.41	0.848528	702.08	702.315	0.33234	426.72	423.035	5.21138
11	4	6	521	SHARP(1)_RRM	63.8			1118.81			702.55			419.35
11	3	1	522	SHARP(2-4)_RRM	162.4	138.27	34.125	986.25	999.57	18.8373	732.17	709.76	31.6925	724.1	711.465	17.8686
11	5	7	523	SHARP(2-4)_RRM	114.14			1012.89			687.35			698.83
11	5	1	524	SKAR_RRM	8.96	8.9	0.0848528	24.45	21.605	4.02344	15.81	15.53	0.39598	11.99	11.68	0.438406
11	6	5	525	SKAR_RRM	8.84			18.76			15.25			11.37
11	4	5	526	SLIRP_RRM	32.22	32.405	0.26163	246.71	232.49	20.1101	109.79	106.91	4.07294	102.07	103.845	2.51023
11	7	7	527	SLIRP_RRM	32.59			218.27			104.03			105.62
11	1	5	528	SLTM_RRM	58.41	57.895	0.72832	315.64	305.145	14.8422	141.12	141.845	1.0253	123.01	123.01	0
11	5	5	529	SLTM_RRM	57.38			294.65			142.57			123.01
11	2	2	530	snRNP 70_RRM	216.28	179.165	52.4885	1209.88	1168.36	58.7252	1034.5	1005.99	40.3263	906.12	899.9	8.79641
11	6	6	531	snRNP 70_RRM	142.05			1126.83			977.47			893.68
11	6	4	532	snRNP A_RRM	27.56	28.045	0.685894	235.63	236.6	1.37179	365.12	372.355	10.2318	346.75	341.985	6.73873
11	5	6	533	snRNP A_RRM	28.53			237.57			379.59			337.22
11	6	2	534	snRNP B2_RRM	43.83	43.985	0.219203	271.8	295.735	33.8492	181.16	184.365	4.53255	142.97	146.975	5.66393
11	1	7	535	snRNP B2_RRM	44.14			319.67			187.57			150.98
11	7	5	536	SR140_RRM	32.3	31.97	0.46669	142.67	148.77	8.6267	88.86	80.185	12.2683	141.17	142.055	1.25158
11	2	6	537	SR140_RRM	31.64			154.87			71.51			142.94
11	7	3	538	SRP46_RRM	271.44	207.59	90.2975	1043.6	1046.49	4.09415	1074.92	1037.56	52.8421	1362.4	1387.49	35.4897
11	6	7	539	SRP46_RRM	143.74			1049.39			1000.19			1412.59
12	6	2	540	Absent	0.55			0.72			-1.77			-0.71
12	5	3	541	Absent	1.08			0.67			1.19			0.12
12	7	3	542	Absent	-0.27			-2.6			-2.24			-0.09
12	7	5	543	Absent	-0.75			0.14			0.43			-0.66
12	2	6	544	Absent	1.1			2.13			1.45			-0.32
12	1	7	545	Absent	0.19			2.32			-0.29			-0.37
12	3	7	546	Absent	0.08			-0.66			0.09			-1.19
12	6	7	547	Absent	-0.56			-0.35			0.08			-3.14
12	1	2	548	AKAP1_KH	17.32	16.98	0.480833	193.63	202.18	12.0915	95.28	101.815	9.24189	91.13	91.715	0.827315
12	1	6	549	AKAP1_KH	16.64			210.73			108.35			92.3
12	1	1	550	ANKHD1_KH	20.1	21.56	2.06475	101.88	100.505	1.94454	52.67	53.595	1.30815	37.29	37.73	0.622254
12	4	1	551	ANKHD1_KH	23.02			99.13			54.52			38.17
12	6	1	552	ANKRD17_KH	27.13	25.985	1.61927	100.74	94.6	8.68327	55.33	51.85	4.92146	35.17	36.405	1.74655
12	3	3	553	ANKRD17_KH	24.84			88.46			48.37			37.64
12	3	2	554	ASCC1_KH	7.94	7.915	0.0353553	45.54	45.53	0.0141421	21.32	22.48	1.64049	22.35	24.875	3.57089
12	4	7	555	ASCC1_KH	7.89			45.52			23.64			27.4
12	7	2	556	BICC1(1-2)_KH	10.06	9.12	1.32936	17.02	16.17	1.20208	10.62	10.785	0.233345	11.08	11.375	0.417193
12	2	5	557	BICC1(1-2)_KH	8.18			15.32			10.95			11.67
12	2	1	558	BICC1(3)_KH	6.68	6.76	0.113137	15.07	18.09	4.27092	8.88	9.665	1.11016	7.28	9.45	3.06884
12	2	3	559	BICC1(3)_KH	6.84			21.11			10.45			11.62
12	4	3	560	DDX43_KH	8.64	7.315	1.87383	17.27	16.925	0.487904	10.96	10.155	1.13844	10.72	11.81	1.54149
12	1	4	561	DDX43_KH	5.99			16.58			9.35			12.9
12	2	4	562	DDX53_KH	7.55	7.405	0.205061	24.77	22.035	3.86787	12.76	12.555	0.289914	15.35	13.705	2.32638
12	7	6	563	DDX53_KH	7.26			19.3			12.35			12.06
12	1	3	564	ERAL1_KH	12.51	13.72	1.7112	21.74	21.515	0.318198	16.4	16.49	0.127279	18.26	17.845	0.586899
12	3	6	565	ERAL1_KH	14.93			21.29			16.58			17.43
12	6	3	566	EXOSC3_KH	9.75	9.75	0	14.72	14.57	0.212132	8.77	9.57	1.13137	8.93	10.505	2.22739
12	3	5	567	EXOSC3_KH	9.75			14.42			10.37			12.08
12	4	2	568	FBP3(1-4)_KH	40.91	37.98	4.14365	108.84	106.585	3.18905	81.28	77.14	5.85484	59.28	63.585	6.08819
12	3	4	569	FBP3(1-4)_KH	35.05			104.33			73			67.89
12	5	2	570	FMR1(1-2)_KH	12.76	11.62	1.6122	10.33	8.505	2.58094	10.65	10.865	0.304056	9.04	10.67	2.30517
12	7	4	571	FMR1(1-2)_KH	10.48			6.68			11.08			12.3
12	7	1	572	FXR1(1-2)_KH	34.83	34.335	0.700036	458.59	435.835	32.1804	103.13	95.04	11.441	47.13	46.76	0.523259
12	2	7	573	FXR1(1-2)_KH	33.84			413.08			86.95			46.39
12	5	4	574	FXR2(1-2)_KH	9.88	9.665	0.304056	8.92	8.715	0.289914	9.31	9.73	0.59397	8.56	8.3	0.367696
12	4	6	575	FXR2(1-2)_KH	9.45			8.51			10.15			8.04
12	4	4	576	GST	10.9			7.92			10.4			9.46
12	3	1	577	hnRNP E1(1-2)_KH	18.51	18.85	0.480833	36.63	34.875	2.48194	26.98	26.67	0.438406	28.86	27.4	2.06475
12	5	7	578	hnRNP E1(1-2)_KH	19.19			33.12			26.36			25.94
12	5	1	579	hnRNP E1(3)_KH	15.11	14.595	0.72832	9.18	9.145	0.0494975	11.4	11.91	0.721249	11.76	10.08	2.37588
12	6	5	580	hnRNP E1(3)_KH	14.08			9.11			12.42			8.4
12	4	5	581	hnRNP E2(1-2)_KH	9.18	8.43	1.06066	22.68	22.4	0.39598	14.77	14.34	0.608112	13.54	13.31	0.325269
12	7	7	582	hnRNP E2(1-2)_KH	7.68			22.12			13.91			13.08
12	1	5	583	hnRNP E2(3)_KH	23.83	23.41	0.59397	20.82	20.3	0.735391	20.41	20.2	0.296985	20.84	21.745	1.27986
12	5	5	584	hnRNP E2(3)_KH	22.99			19.78			19.99			22.65
12	2	2	585	hnRNP K(1-2)_KH	5.61	5.855	0.346482	6.64	6.63	0.0141421	8.36	7.86	0.707107	8.29	6.07	3.13955
12	6	6	586	hnRNP K(1-2)_KH	6.1			6.62			7.36			3.85
12	6	4	587	hnRNP K(3)_KH	54.27	52.075	3.1042	293.04	290.865	3.07591	209.67	198.985	15.1109	178.31	181.455	4.4477
12	5	6	588	hnRNP K(3)_KH	49.88			288.69			188.3			184.6
13	5	3	589	Absent	0.29			1.7			-1.87			5.47
13	7	3	590	Absent	-0.81			-0.14			0.62			-2.72
13	3	7	591	Absent	-2.19			2.67			2.16			-2.79
13	6	7	592	Absent	-2.44			0.22			-1.1			-3.05
13	4	4	593	GST	9.83			5.97			9.74			16.42
13	1	2	594	IGF2BP1(1-2)_KH	15.89	15.41	0.678823	23.1	23.555	0.643467	19.41	19.565	0.219203	16.34	16.7	0.509117
13	1	6	595	IGF2BP1(1-2)_KH	14.93			24.01			19.72			17.06
13	1	1	596	IGF2BP1(3-4)_KH	256.51	262.425	8.36507	1114.35	1118.29	5.572	1611.16	1615.01	5.45179	947.28	954.715	10.5147
13	4	1	597	IGF2BP1(3-4)_KH	268.34			1122.23			1618.87			962.15
13	6	1	598	IGF2BP2(1-2)_KH	14.31	14.95	0.905097	33.49	31.425	2.92035	26.24	26.07	0.240416	24.08	23.025	1.492
13	3	3	599	IGF2BP2(1-2)_KH	15.59			29.36			25.9			21.97
13	3	2	600	IGF2BP2(3-4)_KH	444.62	412.085	46.0114	1443.73	1416.75	38.1555	1808.76	1723.91	119.996	1848.29	1780.54	95.813
13	4	7	601	IGF2BP2(3-4)_KH	379.55			1389.77			1639.06			1712.79
13	7	2	602	IGF2BP3(1-2)_KH	20.01	21.18	1.65463	56.06	61.23	7.31148	40.34	34.265	8.59135	42.13	44.19	2.91328
13	2	5	603	IGF2BP3(1-2)_KH	22.35			66.4			28.19			46.25
13	2	1	604	IGF2BP3(3-4)_KH	28.76	29.15	0.551543	164.37	168.505	5.84777	96.07	96.125	0.0777817	66.84	64.46	3.36583
13	2	3	605	IGF2BP3(3-4)_KH	29.54			172.64			96.18			62.08
13	4	3	606	KHDRBS1_KH	21.24	22.57	1.8809	24.6	28.32	5.26087	25.87	25.575	0.417193	19.24	21.615	3.35876
13	1	4	607	KHDRBS1_KH	23.9			32.04			25.28			23.99
13	2	4	608	KHDRBS2_KH	424.83	388.025	52.0501	1199.59	1186.4	18.6535	962.41	841.715	170.689	1305.42	1295.2	14.4462
13	7	6	609	KHDRBS2_KH	351.22			1173.21			721.02			1284.99
13	1	3	610	KHDRBS3_KH	22.35	21.085	1.78898	28.44	28.18	0.367696	24.06	22.945	1.57685	30.08	26.305	5.33866
13	3	6	611	KHDRBS3_KH	19.82			27.92			21.83			22.53
13	6	3	612	KHSRP(1-4)_KH	427.14	418.81	11.7804	992.95	992.465	0.685894	805.94	785.935	28.2913	896.36	950.64	76.7635
13	3	5	613	KHSRP(1-4)_KH	410.48			991.98			765.93			1004.92
13	4	2	614	KRR1_KH	21.9	20.495	1.98697	150.84	153.22	3.36583	100.91	92.25	12.2471	68.3	73.64	7.5519
13	3	4	615	KRR1_KH	19.09			155.6			83.59			78.98
13	5	2	616	MASK-BP3_KH	27.01	26.155	1.20915	132.49	131.34	1.62635	72.43	71.59	1.18794	52.47	50.12	3.3234
13	7	4	617	MASK-BP3_KH	25.3			130.19			70.75			47.77
13	7	1	618	NOVA1(1-2)_KH	28.12	27.555	0.799031	137.32	133.88	4.86489	95.35	90.095	7.43169	331.38	318.15	18.71
13	2	7	619	NOVA1(1-2)_KH	26.99			130.44			84.84			304.92
13	5	4	620	NOVA1(3)_KH	38.16	38.975	1.15258	202.65	202.28	0.523259	116.72	111.125	7.91252	1959.85	1987.08	38.509
13	4	6	621	NOVA1(3)_KH	39.79			201.91			105.53			2014.31
13	3	1	622	NOVA2(1-2)_KH	15.12	15.555	0.615183	41.7	40.19	2.13546	30.01	26.75	4.61034	155.04	150.94	5.79828
13	5	7	623	NOVA2(1-2)_KH	15.99			38.68			23.49			146.84
13	5	1	624	NOVA2(3)_KH	51.72	49.4	3.28098	265.01	270.885	8.3085	187.18	143.695	61.4971	1840.93	1853.12	17.2393
13	6	5	625	NOVA2(3)_KH	47.08			276.76			100.21			1865.31
13	4	5	626	PCBP3(3)_KH	16.21	16.515	0.431335	18.53	18.895	0.516188	18.22	18.015	0.289914	21.36	19.935	2.01525
13	7	7	627	PCBP3(3)_KH	16.82			19.26			17.81			18.51
13	1	5	628	PCBP4(1-2)_KH	10.22	10.29	0.0989949	26.79	26.33	0.650538	12.97	13.185	0.304056	20.77	24.78	5.671
13	5	5	629	PCBP4(1-2)_KH	10.36			25.87			13.4			28.79
13	2	2	630	PCBP4(3)_KH	14.26	13.23	1.45664	15.68	20.95	7.45291	16.06	13.815	3.17491	20.4	16.235	5.8902
13	6	6	631	PCBP4(3)_KH	12.2			26.22			11.57			12.07
13	6	4	632	PNO1_KH	12.57	13.925	1.91626	15.56	16.95	1.96576	13.38	13.915	0.756604	10.95	10.98	0.0424264
13	5	6	633	PNO1_KH	15.28			18.34			14.45			11.01
13	6	2	634	PNPT1_KH	13.76	15.225	2.07182	11.39	13.93	3.5921	15.06	16.225	1.64756	11.3	13.435	3.01935
13	1	7	635	PNPT1_KH	16.69			16.47			17.39			15.57
13	7	5	636	QKI_extendedKH	18.74	20.4	2.34759	67.3	66.4	1.27279	28.96	33.19	5.98212	32.22	33.105	1.25158
13	2	6	637	QKI_extendedKH	22.06			65.5			37.42			33.99
14	3	1	638	Absent	-0.06			-5.23			-2.12			-3.26
14	5	1	639	Absent	0.96			3.19			1.31			4.7
14	7	1	640	Absent	1.69			-1.3			-0.08			0.71
14	2	2	641	Absent	1.56			-1.99			-2.58			2.78
14	5	2	642	Absent	0.4			-0.66			-0.74			-0.55
14	6	2	643	Absent	0.24			-2.04			-1.73			-0.9
14	5	3	644	Absent	-0.1			-0.71			-2.25			-0.97
14	7	3	645	Absent	0.77			0.72			1.51			-0.9
14	5	4	646	Absent	-0.13			0.85			0.59			-2.01
14	6	4	647	Absent	0.89			0.59			0.94			-2.37
14	7	4	648	Absent	0.71			0.88			2.12			-1.05
14	1	5	649	Absent	-3.44			2.21			1.52			1.29
14	4	5	650	Absent	-0.47			0.39			0.59			-1.31
14	5	5	651	Absent	-0.57			0.35			-0.53			-2.19
14	6	5	652	Absent	-0.67			0.96			0.19			-2.42
14	7	5	653	Absent	0.52			0.19			1.19			-0.98
14	2	6	654	Absent	-0.55			4.17			-1.87			-1.76
14	4	6	655	Absent	-0.54			1.31			0.26			-0.7
14	5	6	656	Absent	-0.48			1.26			-0.13			-1.64
14	6	6	657	Absent	-0.91			1.63			1.16			-2.38
14	1	7	658	Absent	0.74			1.78			0.15			0.73
14	2	7	659	Absent	1.89			-1.13			0.49			-2.36
14	3	7	660	Absent	-0.16			0.77			-1.63			-1.68
14	5	7	661	Absent	0.82			1.4			0.45			-2.27
14	6	7	662	Absent	-0.36			1.55			-0.75			1.07
14	7	7	663	Absent	-0.03			0.92			0.4			-1.83
14	4	4	664	GST	9.18			8.35			8.85			5.98
14	1	6	665	RKHD1_KH	1236.93	1260.02	32.6542	1471.71	1567.21	135.057	1767.23	1911.21	203.618	2795.65	2936.36	199.001
14	1	2	666	RKHD1_KH	1283.11			1662.71			2055.19			3077.08
14	1	1	667	RKHD2(1-2)_KH	507.88	509.355	2.08597	681.91	680.73	1.66877	741.9	733.405	12.0137	866.61	874.175	10.6985
14	4	1	668	RKHD2(1-2)_KH	510.83			679.55			724.91			881.74
14	6	1	669	RKHD3(1-2)_KH	1232.85	1247.49	20.7112	1505	1502.18	3.98101	1830.66	1735.85	134.082	2371.07	2321.07	70.7177
14	3	3	670	RKHD3(1-2)_KH	1262.14			1499.37			1641.04			2271.06
14	3	2	671	RKHD4(1-2)_KH	1150.04	1129.78	28.659	1452.21	1425.96	37.1231	1712.03	1640.07	101.767	2100.16	1983.95	164.346
14	4	7	672	RKHD4(1-2)_KH	1109.51			1399.71			1568.11			1867.74
14	7	2	673	RPS3_KH	11.58	9.215	3.34462	15.55	14.79	1.0748	13.37	10.665	3.82545	13.47	12.145	1.87383
14	2	5	674	RPS3_KH	6.85			14.03			7.96			10.82
14	2	1	675	RRP4_KH	9.33	9.935	0.855599	19.19	17.805	1.95869	24.8	17.625	10.147	12.79	13.825	1.46371
14	2	3	676	RRP4_KH	10.54			16.42			10.45			14.86
14	4	3	677	SF1_KH	15.09	12.915	3.07591	24.1	24.245	0.205061	21.67	24.745	4.34871	17.3	19.175	2.65165
14	1	4	678	SF1_KH	10.74			24.39			27.82			21.05
14	2	4	679	TDRKH(1-2)_KH	9.8	9.865	0.0919239	106.58	93.095	19.0707	43.95	45.69	2.46073	29.95	29.595	0.502046
14	7	6	680	TDRKH(1-2)_KH	9.93			79.61			47.43			29.24
14	1	3	681	VIGILIN(1-5)_KH	105.22	86.45	26.5448	609.43	621.845	17.5575	465.85	453.705	17.1756	165.19	173.02	11.0733
14	3	6	682	VIGILIN(1-5)_KH	67.68			634.26			441.56			180.85
14	4	2	683	VIGILIN(11-14)_KH	141	144.925	5.55079	1046.38	968.11	110.69	958.36	911.175	66.7297	289.39	284.585	6.7953
14	3	4	684	VIGILIN(11-14)_KH	148.85			889.84			863.99			279.78
14	6	3	685	VIGILIN(6-10)_KH	27.88	26.13	2.47487	502.4	497.515	6.90843	279.56	270.455	12.8764	86.74	91.065	6.11647
14	3	5	686	VIGILIN(6-10)_KH	24.38			492.63			261.35			95.39
15	1	2	687	DDX9(1)/DHX9_DSRM	10.55	9.605	1.33643	76.51	68.535	11.2784	56.27	49.73	9.24896	32.61	29.55	4.32749
15	1	6	688	DDX9(1)/DHX9_DSRM	8.66			60.56			43.19			26.49
15	1	1	689	DDX9(2)/DHX9_DSRM	12.43	12.005	0.601041	54.01	53.915	0.13435	47.5	44.56	4.15779	34.75	33.045	2.41123
15	4	1	690	DDX9(2)/DHX9_DSRM	11.58			53.82			41.62			31.34
15	6	1	691	DGCR8_DSRM	36.21	38.56	3.3234	213.17	212.79	0.537401	116.2	110.32	8.31558	129.15	129.965	1.15258
15	3	3	692	DGCR8_DSRM	40.91			212.41			104.44			130.78
15	3	2	693	DROSHA_DSRM	11.24	8.865	3.35876	30.27	28.59	2.37588	42.59	34.24	11.8087	19.39	19.44	0.0707107
15	4	7	694	DROSHA_DSRM	6.49			26.91			25.89			19.49
15	7	2	695	DUS2L_DSRM	6.71	7.51	1.13137	77.94	76.14	2.54558	43.3	47.16	5.45886	25.76	25.825	0.0919239
15	2	5	696	DUS2L_DSRM	8.31			74.34			51.02			25.89
15	4	4	697	GST	5.5			6.68			8.9			8.69
15	2	1	698	Kanadaptin_DSRM	12.39	11.085	1.84555	65.04	62.84	3.11127	51.69	47.295	6.21547	33.17	33.89	1.01823
15	2	3	699	Kanadaptin_DSRM	9.78			60.64			42.9			34.61
15	4	3	700	MRPL44_DSRM	8.43	8.685	0.360624	8.17	8.665	0.700036	11.03	11.34	0.438406	9.58	8.91	0.947523
15	1	4	701	MRPL44_DSRM	8.94			9.16			11.65			8.24
15	2	4	702	NFAT90(1)/ILF3_DSRM	7.75	6.815	1.32229	45.68	39.88	8.20244	24.84	22.47	3.35169	15.33	15.44	0.155563
15	7	6	703	NFAT90(1)/ILF3_DSRM	5.88			34.08			20.1			15.55
15	1	3	704	NFAT90(2)/ILF3_DSRM	11.35	11.58	0.325269	48.46	45.565	4.09415	28.71	27.28	2.02233	23.09	21.94	1.62635
15	3	6	705	NFAT90(2)/ILF3_DSRM	11.81			42.67			25.85			20.79
15	6	3	706	PACT(1-3)_DSRM	7.91	8.9	1.40007	7.61	8.87	1.78191	10.5	11.39	1.25865	8.8	8.71	0.127279
15	3	5	707	PACT(1-3)_DSRM	9.89			10.13			12.28			8.62
15	4	2	708	PKR(1-2)_DSRM	12.7	13.435	1.03945	56	53.485	3.55675	30.59	28.715	2.65165	26.03	24.845	1.67584
15	3	4	709	PKR(1-2)_DSRM	14.17			50.97			26.84			23.66
15	5	2	710	RED1(1)/ADARB1_DSRM	40.96	40.735	0.318198	213.47	230.29	23.7871	148.04	151.25	4.53963	156.48	151.77	6.66095
15	7	4	711	RED1(1)/ADARB1_DSRM	40.51			247.11			154.46			147.06
15	7	1	712	RED1(2)/ADARB1_DSRM	25.33	25.01	0.452548	143.49	143.225	0.374767	84.95	87.64	3.80423	74.71	73.34	1.93747
15	2	7	713	RED1(2)/ADARB1_DSRM	24.69			142.96			90.33			71.97
15	5	4	714	STAU1(1)_DSRM	8.4	7.93	0.66468	74.06	69.68	6.19426	45.28	44.54	1.04652	25.73	25.675	0.0777817
15	4	6	715	STAU1(1)_DSRM	7.46			65.3			43.8			25.62
15	3	1	716	STAU1(2)_DSRM	23.33	19.09	5.99627	145.4	123.25	31.3248	83.29	78.84	6.29325	56.03	52.25	5.34573
15	5	7	717	STAU1(2)_DSRM	14.85			101.1			74.39			48.47
15	5	1	718	STAU1(3)_DSRM	6.99	5.94	1.48492	24.76	23.295	2.07182	15.86	16.025	0.233345	7.07	7.365	0.417193
15	6	5	719	STAU1(3)_DSRM	4.89			21.83			16.19			7.66
15	4	5	720	STAU2(1-2)_DSRM	17.06	15.695	1.9304	149.35	148.71	0.905097	77.53	74.135	4.80126	54.2	53.64	0.79196
15	7	7	721	STAU2(1-2)_DSRM	14.33			148.07			70.74			53.08
15	1	5	722	STAU2(3)_DSRM	14.29	14.295	0.00707107	131.02	120.565	14.7856	65.29	60.155	7.26199	37.65	34.105	5.01339
15	5	5	723	STAU2(3)_DSRM	14.3			110.11			55.02			30.56
15	2	2	724	STAU2(4)_DSRM	31.53	31.34	0.268701	274.01	275.8	2.53144	170.13	168.345	2.52437	100.38	100.36	0.0282843
15	6	6	725	STAU2(4)_DSRM	31.15			277.59			166.56			100.34
15	6	4	726	STRBP(1)_DSRM	13.6	13.62	0.0282843	135.54	125.43	14.2977	62.35	62.835	0.685894	35.48	34.18	1.83848
15	5	6	727	STRBP(1)_DSRM	13.64			115.32			63.32			32.88
15	6	2	728	STRBP(2)_DSRM	12.5	12.46	0.0565685	87.72	83.805	5.53665	60.43	56.63	5.37401	40.31	38.535	2.51023
15	1	7	729	STRBP(2)_DSRM	12.42			79.89			52.83			36.76
15	7	5	730	TRBP(1)_DSRM	6.52	7.07	0.777817	30.54	30.145	0.558614	13.44	14.915	2.08597	10.93	12.265	1.88798
15	2	6	731	TRBP(1)_DSRM	7.62			29.75			16.39			13.6
15	7	3	732	TRBP(2)_DSRM	11.45	10.705	1.05359	11.32	11.615	0.417193	13.54	13.02	0.735391	11.26	11.345	0.120208
15	6	7	733	TRBP(2)_DSRM	9.96			11.91			12.5			11.43
15	5	3	734	TRBP(3)_DSRM	18.15	17.87	0.39598	13.83	15.38	2.19203	20.45	19.515	1.32229	17.05	17.18	0.183848
15	3	7	735	TRBP(3)_DSRM	17.59			16.93			18.58			17.31
16	3	1	736	Absent	0.29			0.75			0.61			-2.2
16	5	1	737	Absent	0.85			-0.49			-0.16			0.96
16	7	1	738	Absent	0.79			1.29			-1.08			-2.08
16	2	2	739	Absent	0.1			-0.16			-0.03			1.42
16	5	2	740	Absent	0.67			-1.07			0.96			0.76
16	6	2	741	Absent	-0.63			-0.04			-0.14			-1.82
16	5	3	742	Absent	0.72			-2.2			-0.42			0.57
16	7	3	743	Absent	0.69			-0.24			-1.11			-2.88
16	5	4	744	Absent	0.34			-2.89			-0.67			-0.59
16	6	4	745	Absent	-0.8			-1.34			-1.35			0.38
16	7	4	746	Absent	0.53			-0.66			-1.2			0.38
16	1	5	747	Absent	-1.54			-0.41			-0.78			0.24
16	4	5	748	Absent	-1.64			-1.33			-1.08			0.34
16	5	5	749	Absent	0.38			-2.7			-0.93			-0.33
16	6	5	750	Absent	-0.95			-1.86			-1.06			0.51
16	7	5	751	Absent	0.51			-0.99			-1.26			0.16
16	2	6	752	Absent	-0.84			-0.93			-1.23			0.18
16	4	6	753	Absent	-1.98			-1.38			-0.87			-0.55
16	5	6	754	Absent	0.01			-2.48			-1.19			-0.56
16	6	6	755	Absent	-1.17			-1.18			-1.48			0.19
16	1	7	756	Absent	-1.83			-1.11			-1.17			-0.05
16	2	7	757	Absent	-0.91			-1.33			-1.38			0.24
16	3	7	758	Absent	-0.87			-1.21			-0.75			-0.72
16	5	7	759	Absent	-0.31			-2.71			-0.93			-0.78
16	6	7	760	Absent	-1.39			-1.76			-1.38			-0.69
16	7	7	761	Absent	0.43			-1.75			-2.03			-0.79
16	1	2	762	ACF_DND1-DSRM	21.22	19.855	1.9304	20.36	20.87	0.721249	24.85	24.16	0.975807	22.42	21.61	1.14551
16	1	6	763	ACF_DND1-DSRM	18.49			21.38			23.47			20.8
16	2	5	764	ADAD1_DSRM	27.63	23.06	6.46296	159.14	156.82	3.28098	97.86	97.885	0.0353553	63.9	64.995	1.54856
16	7	2	765	ADAD1_DSRM	18.49			154.5			97.91			66.09
16	2	1	766	ADAD2_DSRM	6.67	6.805	0.190919	12.64	13.115	0.671751	14.36	13.44	1.30108	8.82	10.1	1.81019
16	2	3	767	ADAD2_DSRM	6.94			13.59			12.52			11.38
16	4	3	768	ADAR(1)_DSRM	10.88	9.75	1.59806	29.27	30.06	1.11723	28.81	27.91	1.27279	21.62	20.7	1.30108
16	1	4	769	ADAR(1)_DSRM	8.62			30.85			27.01			19.78
16	2	4	770	ADAR(2)_DSRM	21.93	21.92	0.0141421	23.89	22.585	1.84555	23.12	22.725	0.558614	24.12	23.875	0.346482
16	7	6	771	ADAR(2)_DSRM	21.91			21.28			22.33			23.63
16	1	3	772	ADAR(3)_DSRM	10.68	10.17	0.721249	34.98	31.755	4.56084	32.62	30.26	3.33754	23.7	24.245	0.770746
16	3	6	773	ADAR(3)_DSRM	9.66			28.53			27.9			24.79
16	6	3	774	ADARB2(1)_DSRM	5.8	5.71	0.127279	10.42	11.275	1.20915	10.98	10.015	1.36472	10.26	9.36	1.27279
16	3	5	775	ADARB2(1)_DSRM	5.62			12.13			9.05			8.46
16	4	2	776	ADARB2(2)_DSRM	6.3	6.855	0.784889	86.11	85.94	0.240416	59.87	59.45	0.59397	31.95	23.84	11.4693
16	3	4	777	ADARB2(2)_DSRM	7.41			85.77			59.03			15.73
16	1	1	778	DND1_DND1-DSRM	8.3	8.33	0.0424264	22.56	22.355	0.289914	20.84	19.23	2.27688	19.35	19.8	0.636396
16	4	1	779	DND1_DND1-DSRM	8.36			22.15			17.62			20.25
16	4	4	780	GST	4.14			6.04			5.94			5.13
16	6	1	781	MGC27016_DND1-DSRM	10.42	9.925	0.700036	12.06	11.06	1.41421	14.25	13.895	0.502046	8.73	10.675	2.75065
16	3	3	782	MGC27016_DND1-DSRM	9.43			10.06			13.54			12.62
16	3	2	783	SON_DND1-DSRM	12.77	11.28	2.10718	27.39	24.31	4.35578	27.29	23.935	4.74469	21.16	20.135	1.44957
16	4	7	784	SON_DND1-DSRM	9.79			21.23			20.58			19.11
17	3	1	785	Absent	1.06			0.68			-0.7			-0.12
17	5	1	786	Absent	-2.17			1.53			1.97			-1.39
17	2	2	787	Absent	0.3			0.1			-0.41			-1.93
17	6	2	788	Absent	-2.79			-1.34			1.36			-0.7
17	5	3	789	Absent	1.66			0.31			1.45			-2.1
17	7	3	790	Absent	0.47			1.41			2.63			0.65
17	6	4	791	Absent	1.64			1.17			0.83			-1.19
17	1	5	792	Absent	0.17			-1.33			-0.5			1.24
17	4	5	793	Absent	1.07			-1.82			0.78			0.67
17	5	5	794	Absent	1.59			-0.61			1.17			-3.06
17	6	5	795	Absent	1.17			0.99			1.17			-0.54
17	7	5	796	Absent	0.95			2.55			-2.02			3.3
17	2	6	797	Absent	-0.12			-0.04			-0.26			2.01
17	5	6	798	Absent	1.64			0.63			1.07			12.12
17	6	6	799	Absent	0.92			1.33			1.19			-1.48
17	1	7	800	Absent	-0.26			-1.69			-1.16			3.38
17	3	7	801	Absent	0.16			-1.79			-1.45			0.69
17	5	7	802	Absent	1.49			-0.36			1.29			0.79
17	6	7	803	Absent	1.13			1.06			0.84			-2.07
17	7	7	804	Absent	0.68			0.19			1.04			-0.71
17	2	1	805	BCDIN3D	13.39	12.925	0.657609	13.84	13.425	0.586899	16.75	16.245	0.714178	11.16	10.485	0.954594
17	2	3	806	BCDIN3D	12.46			13.01			15.74			9.81
17	4	4	807	GST	6.94			6.24			8.5			3.01
17	5	4	808	HIS-AGO2	63.69	64.655	1.36472	375.52	384.01	12.0067	284.27	281.155	4.40528	181.57	192.46	15.4008
17	4	6	809	HIS-AGO2	65.62			392.5			278.04			203.35
17	2	4	810	MePCE	8	7.35	0.919239	111.57	87.35	34.2523	124.34	99.02	35.8079	62.01	56.33	8.03273
17	7	6	811	MePCE	6.7			63.13			73.7			50.65
17	1	3	812	NSUN2	13.46	12.9	0.79196	98.41	97.7	1.00409	182.8	160.41	31.6642	93.99	91.66	3.29512
17	3	6	813	NSUN2	12.34			96.99			138.02			89.33
17	6	3	814	NSUN5-1	15.34	15.135	0.289914	121.14	125.475	6.13062	76.88	77.47	0.834386	52.38	46.31	8.58428
17	3	5	815	NSUN5-1	14.93			129.81			78.06			40.24
17	4	2	816	NSUN5-3	6.26	5.875	0.544472	24.74	25.945	1.70413	21.9	21.27	0.890955	11.3	9.445	2.62337
17	3	4	817	NSUN5-3	5.49			27.15			20.64			7.59
17	5	2	818	NSUN5-5	11.53	11.05	0.678823	13.48	12.715	1.08187	14.66	14.335	0.459619	10.43	10.055	0.53033
17	7	4	819	NSUN5-5	10.57			11.95			14.01			9.68
17	4	3	820	SPOUT1	26.24	27.43	1.68291	175.14	188.34	18.6676	151.06	154.225	4.47599	324.25	313.23	15.5846
17	1	4	821	SPOUT1	28.62			201.54			157.39			302.21
17	7	1	822	TRMT112	5.99	5.655	0.473762	5.09	5.81	1.01823	4.79	5.485	0.982878	7.12	7.695	0.813173
17	2	7	823	TRMT112	5.32			6.53			6.18			8.27
17	1	2	824	YTHDC1_YTH	25.69	25.335	0.502046	172.58	178.55	8.44285	122.13	122.365	0.33234	79.26	80.41	1.62635
17	1	6	825	YTHDC1_YTH	24.98			184.52			122.6			81.56
17	1	1	826	YTHDC2_YTH	26.04	27.705	2.35467	168.26	156.36	16.8291	147.91	142.985	6.965	117.28	113.52	5.31744
17	4	1	827	YTHDC2_YTH	29.37			144.46			138.06			109.76
17	6	1	828	YTHDF1_YTH	19.5	22.835	4.7164	106.04	113.345	10.3308	73.27	76.945	5.19723	55.77	52.71	4.32749
17	3	3	829	YTHDF1_YTH	26.17			120.65			80.62			49.65
17	3	2	830	YTHDF2_YTH	18.56	17.095	2.07182	100.23	90.265	14.0926	80.96	72.155	12.4522	40.72	38.41	3.26683
17	4	7	831	YTHDF2_YTH	15.63			80.3			63.35			36.1
17	7	2	832	YTHDF3_YTH	29.33	29.96	0.890955	122.55	129.055	9.19946	115.61	116.52	1.28693	65.72	60.685	7.12057
17	2	5	833	YTHDF3_YTH	30.59			135.56			117.43			55.65
18	3	1	834	Absent	-1.54			4.7			13.28			9.56
18	5	1	835	Absent	2.16			13.81			10.2			9.4
18	2	2	836	Absent	-1.86			-3.69			-1.34			-2.81
18	6	2	837	Absent	-1.68			-0.62			2.43			0.6
18	5	3	838	Absent	-1.58			-1.13			-0.3			5.5
18	7	3	839	Absent	-1.38			-1.36			-1.47			-0.45
18	5	4	840	Absent	-0.38			7.49			12.4			10.38
18	6	4	841	Absent	-1.74			-1.99			-1.99			-2.34
18	1	5	842	Absent	-1.97			5.29			1.57			2.64
18	4	5	843	Absent	-2.46			0.31			-1.81			-0.8
18	5	5	844	Absent	-1.78			1.37			-2.04			-1.45
18	6	5	845	Absent	0.89			3.74			5.39			4.56
18	7	5	846	Absent	-1.81			1.51			-1.5			-0.77
18	2	6	847	Absent	-2.27			-3.77			-0.83			-2
18	4	6	848	Absent	0.3			2.73			13.8			8.28
18	5	6	849	Absent	-1.97			0.15			-2.95			-2.34
18	6	6	850	Absent	-2.48			1.58			-2.05			-2.12
18	1	7	851	Absent	-2.52			1.96			-1.41			1.33
18	3	7	852	Absent	-2.67			0.41			-0.93			-1.48
18	5	7	853	Absent	-0.72			1.51			0.71			3.55
18	6	7	854	Absent	-2.66			1.56			-2.35			-2.04
18	7	7	855	Absent	-2.59			1.63			-2.36			-1.26
18	4	4	856	GST	2.61			4.8			7.59			3.21
18	1	2	857	GST-DCP2	9.33	8.96	0.523259	63.76	56.615	10.1046	71.48	64.465	9.92071	51.8	46.8	7.07107
18	1	6	858	GST-DCP2	8.59			49.47			57.45			41.8
18	1	1	859	GST-DXO	30.75	28.14	3.6911	149.28	153.135	5.45179	109.3	103.87	7.67918	81.07	74.68	9.03682
18	4	1	860	GST-DXO	25.53			156.99			98.44			68.29
18	6	1	861	GST-EDC3	24.3	24.01	0.410122	231.24	194.595	51.8239	315.06	304.225	15.323	367.59	341.255	37.2433
18	3	3	862	GST-EDC3	23.72			157.95			293.39			314.92
18	3	2	863	GST-HINT	6.92	6.74	0.254558	7.8	8.405	0.855599	12	9.515	3.51432	10.1	9	1.55563
18	4	7	864	GST-HINT	6.56			9.01			7.03			7.9
18	7	2	865	GST-hnRNPK	35.82	45.87	14.2128	525.51	458.745	94.42	513.98	498.875	21.3617	350.77	358.645	11.1369
18	2	5	866	GST-hnRNPK	55.92			391.98			483.77			366.52
18	4	3	867	GST-NSP14	7.23	7.24	0.0141421	11.02	10.76	0.367696	9.53	9.38	0.212132	13.47	10.57	4.10122
18	1	4	868	GST-NSP14	7.25			10.5			9.23			7.67
18	2	1	869	GST-NSP9	6.78	3.13	5.16188	71.2	103.925	46.2801	33.83	32.035	2.53851	68.94	63.315	7.95495
18	2	3	870	GST-NSP9	-0.52			136.65			30.24			57.69
18	2	4	871	GST-RCK	7.97	7.435	0.756604	11.07	10.12	1.3435	11.3	9.57	2.44659	7.04	7.89	1.20208
18	7	6	872	GST-RCK	6.9			9.17			7.84			8.74
18	1	3	873	HIS-DCP2	112.28	103.71	12.1198	707.55	631.61	107.395	591.68	558.135	47.4398	326.4	311.43	21.1708
18	3	6	874	HIS-DCP2	95.14			555.67			524.59			296.46
18	6	3	875	His-EDC3	44.14	60.32	22.882	429.81	389.98	56.3281	491.24	590.12	139.837	663.75	704.675	57.8767
18	3	5	876	His-EDC3	76.5			350.15			689			745.6
18	4	2	877	HIS-hnRNPK	18.27	17.955	0.445477	317.49	292.54	35.2846	280.21	282.395	3.09006	135.22	128.885	8.95904
18	3	4	878	HIS-hnRNPK	17.64			267.59			284.58			122.55
18	5	2	879	HIS-NSP9	29.98	27.53	3.46482	171.74	147.695	34.0048	63.34	63.665	0.459619	45.26	49.455	5.93263
18	7	4	880	HIS-NSP9	25.08			123.65			63.99			53.65
18	7	1	881	HIS-QKI	355.78	336.335	27.4994	1302.57	1342.64	56.6675	1450.22	1283.99	235.092	1329.51	1211.67	166.644
18	2	7	882	HIS-QKI	316.89			1382.71			1117.75			1093.84
