# Supplementary material for: Mature microRNA-binding protein QKI suppresses extracellular microRNA let-7b release
Source: J Cell Sci. 2024 Nov 6;137(21):jcs261575. doi: 10.1242/jcs.261575 (PMC11574364; doi:10.1242/jcs.261575)
Supplement: Table S2. List of proteins and intensities of the bound/labeled miRNA [file joces-137-261575-TableS2.xlsx]

## Sheet: Guideline
Table S2
#Sheet 1, List of proteins and intensities of the bound/labeled let-7b
#Sheet 2, List of proteins and intensities of the bound/labeled miR-21
#Sheet 3, List of proteins and intensities of the bound/labeled miR-130b
#Sheet 4, List of proteins commonly identifed from arrays

## Sheet: let-7b
Name	Block	Column	Row	X2000155460 _Dual_2015	X2000155461 _Dual_2015	SD	Ave.F635	Ave.B635	Adjust p-value
ATG7	8	20	24	Significant	Significant	4.5276	1564.75	61.25	>1.0E-15
FAM127A	15	5	17	Significant	Significant	2.8916	1327.5	58.75	>1.0E-15
ISY1	33	12	20	Significant	Significant	3.8785	1455.5	62.5	>1.0E-15
MAPRE1	29	1	16	Significant	Significant	3.6688	8224.25	63.5	>1.0E-15
NARF	22	31	18	Significant	Significant	2.8241	2049.75	61	>1.0E-15
TBRG1	20	24	20	Significant	Significant	3.0587	1344.25	64.25	>1.0E-15
ZNF597	41	2	13	Significant	Significant	2.8549	1297	66	>1.0E-15
OR4K5	29	14	8	Significant	Significant	3.2789	918.75	62	8.4502e-11
BC032863	3	23	23	Significant	Significant	5.0367	1435.5	65.5	5.9364e-10
DOK3	36	4	23	Significant	Significant	2.7301	646.5	55.5	1.5564e-09
TBX5	30	15	13	Significant	Significant	2.8514	646.75	59.75	2.8304e-08
p300-BHC	1	32	25	Significant	Significant	3.4298	853.25	64.75	3.5336e-08
THG1L	29	2	17	Significant	Significant	3.1345	778.5	65.25	4.04858e-08
ZIC3	38	30	15	Significant	Significant	2.9481	717	63	1.2586e-07
ARL10	36	1	17	Significant	Significant	3.0934	745.5	65.5	1.9165e-07
ZNF490	36	30	19	Significant	Significant	5.467	1164	61.25	8.7369e-07
LETM1	29	27	22	Significant	Significant	3.7168	700.75	60	5.8157e-06
BC055396	3	25	23	Significant	Significant	4.0742	785.25	63.5	1.424e-05
CNN3	39	32	2	Significant	Significant	2.9486	546.75	62	1.5119e-05
WDR45L	8	23	3	Significant	Significant	5.2211	1014.38	63.875	1.8039e-05
ACO2	13	23	22	Significant	Significant	3.1744	556.5	60.25	2.2526e-05
NCAPH2	37	2	23	Significant	Significant	3.0091	529.75	58.25	4.0776e-05
CYCS	18	5	19	Significant	Significant	4.4451	742	66.5	0.00031832
ZMAT2	40	25	9	Significant	Significant	3.344	544.75	65.75	0.00033562
ABCG1	35	12	20	Significant	Significant	3.6303	489	55	0.00038271
ARHGAP28	38	16	22	Significant	Significant	2.6677	403.5	57.5	0.00042026
BC075007	3	29	23	Significant	Significant	3.28	484.5	60.75	0.00046906
RAB6B	44	17	17	Significant	Significant	2.9336	532.75	79	0.0011033
KCNK10	27	2	14	Significant	Significant	3.0233	483.75	74.25	0.0012365
FBXL7	23	7	14	Significant	Significant	2.7262	332.5	57	0.0014324
GST10n	1	9	25	Significant	Significant	2.8904	396.5	65	0.0020805
EFHA2	26	11	13	Significant	Significant	2.5231	301.4	63.2	0.0021627
SLC30A6	30	20	18	Significant	Significant	3.0341	383.25	62	0.0022637
STXBP2	32	19	20	Significant	Significant	3.0208	413.25	60.75	0.0023257
COL5A2	29	32	21	Significant	Significant	3.3218	463.5	68.25	0.0027804
CACNG2	40	25	13	Significant	Significant	3.7767	484	65.25	0.0043654
OR5D14	21	14	8	Significant	Significant	2.9221	324.25	58.25	0.0051251
LYK5	45	22	13	Significant	Significant	2.8108	354	68	0.0060299
BC113599	3	22	23	Significant	Significant	4.8238	598	65.25	0.0063887
MALL	38	6	13	Significant	Significant	3.3872	390.5	57	0.0067625
C8orf32	10	28	24	Significant	Significant	5.2095	711	74.75	0.0079425
KLHL6	38	3	13	Significant	Significant	7.863	900.25	59.75	0.0081834
PSMA2	19	28	8	Significant	Significant	3.5111	406.25	65.25	0.0091823
PAEP	32	25	13	Significant	Significant	4.0174	632.25	134.75	0.01219
TXNL4A	8	16	24	Significant	Significant	4.6184	295.75	60.75	0.014011
UBE2H	38	11	23	Significant	Significant	3.212	414.5	70.25	0.014786
BUB3	48	5	13	Significant	Significant	5.3017	360.75	61.5	0.01659
LOC402176	5	25	13	Significant	Significant	7.3911	421.25	64	0.022563
CAMKK2	36	31	16	Significant	Significant	4.4334	429.25	60.75	0.02403
QKI	47	5	16	Significant	Significant	4.4609	391.25	57.75	0.02769
LOC727811	19	16	9	Significant	Significant	3.4742	287.25	56	0.02878
DSCR1L1	16	29	24	Significant	Significant	6.7699	569.75	56.75	0.038653
C8orf44	32	18	20	Significant	Significant	7.3945	606.5	55	0.04017
BRD2	5	27	13	Significant	Significant	4.9197	378.25	55.75	0.0403
GAL	16	2	6	Significant	Significant	4.6825	357.5	59.25	0.0451
GNAS	44	32	12	Significant	Significant	4.9851	439	65.25	0.04541
SLC9A6	5	2	21	Significant	Significant	4.9821	490	67.25	0.04578
EDN3	38	15	19	Significant	Significant	4.4155	400.5	63.5	0.04698
DNAJB8	41	21	12	Significant	Significant	5.3187	479.5	67.25	0.048838
RNASE1	34	25	24	Significant	Significant	5.328	335	56.5	0.049587

## Sheet: miR-21
Name	Block	Column	Row	X2000155462 _Dual_2015	X2000155463 _Dual_2015	SD	Ave.F635	Ave.B635	Adjust p-value
ISY1	33	12	20	Significant	Significant	1.4789	1455.5	56	>1.0E-15
SRP9	17	10	7	Significant	Significant	2.3897	1609.25	61	>1.0E-15
QKI	47	5	16	Significant	Significant	2.1672	1663.5	61	>1.0E-15
CCNJL	44	13	11	Significant	Significant	4.4957	921	47.75	2.6426e-08
ARL10	36	1	17	Significant	Significant	3.5522	723.5	46	1.9165e-07
ZNF490	36	30	19	Significant	Significant	4.3856	1164	42	8.7369e-07
CCR3	17	1	15	Significant	Significant	2.9024	699.75	66.25	5.7833e-06
SERPINA10	5	21	1	Significant	Significant	3.0573	785.25	40.75	1.4783e-05
ZNF18	33	24	8	Significant	Significant	1.8943	546.75	65.25	1.5732e-05
ZNF496	10	29	17	Significant	Significant	4.2754	803.75	56.5	1.8111e-05
ZCD1	47	1	12	Significant	Significant	5.4401	541.5	56.25	2.2854e-05
YME1L1	10	15	12	Significant	Significant	4.5532	529.75	58.25	4.0031e-05
WFDC11	21	2	13	Significant	Significant	5.2121	801.5	55.75	0.00031663
UXT	46	25	17	Significant	Significant	5.0337	524.25	44.25	0.00031892
UNC45A	21	21	3	Significant	Significant	3.7728	477.5	60.5	0.00038803
TXNL4B	43	2	2	Significant	Significant	3.566	411.5	42	0.00039982
TUSC4	36	9	9	Significant	Significant	3.4041	466.5	60	0.00043022
ATG7	8	20	24	Significant	Significant	3.8743	470.25	57.25	0.00070021
TMEM185A	9	3	18	Significant	Significant	4.6331	519	60.5	0.0011003
TIMP3	23	27	18	Significant	Significant	3.7712	414.75	69.75	0.0059881
TIA1	4	25	2	Significant	Significant	4.6682	672.75	40.25	0.0060053
NARF	22	31	18	Significant	Significant	4.082	311.25	56.5	0.024488
C7orf33	45	29	1	Significant	Significant	5.7833	438.25	55	0.03672
ZNF597	41	2	13	Significant	Significant	5.9987	457.5	57.75	0.039991
SPRY1	12	26	14	Significant	Significant	4.4669	588.25	55.25	0.039998
SPHK1	7	7	19	Significant	Significant	4.9816	383.5	60.25	0.041581
SPATA2L	26	28	11	Significant	Significant	4.9851	413.75	67.25	0.043307
SOCS5	25	28	8	Significant	Significant	4.4432	492.75	66	0.044901
p300-BHC	1	32	25	Significant	Significant	4.5147	431.5	62.5	0.045898
SFRS16	35	28	24	Significant	Significant	3.9956	299.25	67	0.048022
ZIC3	38	30	15	Significant	Significant	5.2381	351	52.25	0.049093

## Sheet: miR-130b
Name	Block	Column	Row	X2000155464 _Dual_2015	X2000155465 _Dual_2015	SD	Ave.F635	Ave.B635	Adjust p-value
DTNA	17	19	24	Significant	Significant	2.9673	381.5	59.25	0.0022095
FAM127A	15	5	17	Significant	Significant	3.0001	399.25	61.75	0.0023023
ISY1	33	12	20	Significant	Significant	3.1762	462.5	59.25	0.0026552
DNASE1L1	32	7	23	Significant	Significant	3.2021	483.25	61.75	0.0039544
QKI	47	5	16	Significant	Significant	4.2632	299	55	0.0041071
DAK	24	10	12	Significant	Significant	2.9872	319.5	55.75	0.0049884
TBRG1	20	24	20	Significant	Significant	3.1773	340	67.75	0.0059771
ZNF597	41	2	13	Significant	Significant	4.5624	600	63.75	0.0062089
CXorf26	29	27	3	Significant	Significant	3.2998	385.25	54.5	0.0063575
CXorf20	38	24	11	Significant	Significant	4.9095	699.5	74	0.0076343
SELE	9	23	14	Significant	Significant	6.963	879.5	61.25	0.0079743
DOK3	36	4	23	Significant	Significant	4.3621	838.5	57.25	0.0080998
TBX5	30	15	13	Significant	Significant	4.1102	411.5	64	0.0090043
L1TD1	43	1	16	Significant	Significant	3.2927	410.5	63	0.0091874
KLHDC3	15	12	8	Significant	Significant	3.9221	369.25	53.5	0.011987
CSTF1	31	26	3	Significant	Significant	3.8892	648	117.75	0.012032
CRABP2	46	31	1	Significant	Significant	5.0124	300.75	59	0.013908
JAZF1	7	31	7	Significant	Significant	4.4104	290	59.75	0.014111
HTATIP	24	8	9	Significant	Significant	3.331	420.25	67	0.014699
ZIC3	38	30	15	Significant	Significant	3.0041	411.5	71	0.014703
ZNF397	32	27	6	Significant	Significant	4.9909	359	60.25	0.016444
ARL10	36	1	17	Significant	Significant	4.9113	359.25	61.25	0.016591
HDHD2	44	14	21	Significant	Significant	6.991	430.5	62.75	0.021978
ZNF490	36	30	19	Significant	Significant	6.2547	410	67	0.022002
CCNK	12	7	14	Significant	Significant	4.3023	431.25	59.75	0.023998
GATS	38	9	22	Significant	Significant	4.3694	432	60.75	0.024101
ZRANB1	38	27	8	Significant	Significant	3.9932	388.5	58.75	0.026873
CNOT6	42	3	5	Significant	Significant	5.0109	387.75	60.5	0.027688
FOLH1	7	26	22	Significant	Significant	3.5002	273.25	54.75	0.028782
ACPP	8	3	19	Significant	Significant	5.01	324.25	54.25	0.036762
FLI1	1	25	4	Significant	Significant	4.749	477.75	55	0.038031
DUOXA1	2	29	24	Significant	Significant	5.89	511.5	54.75	0.039887
TMCO5	16	21	13	Significant	Significant	6.8926	507.25	58	0.040017
TMEM109	9	24	7	Significant	Significant	5.0128	339.25	54.75	0.040733
TRAPPC2L	10	7	3	Significant	Significant	4.4225	321.75	56.25	0.044768
VPRBP	29	25	17	Significant	Significant	5.0021	421	63.5	0.045323
ZNF165	34	1	7	Significant	Significant	5.0323	398	64.5	0.045971
SPANXC	33	20	9	Significant	Significant	4.306	385.75	63.25	0.047742
SLC6A13	44	11	6	Significant	Significant	5.1199	501.72	65.25	0.048302
ZNF266	39	17	2	Significant	Significant	5.4241	307.25	60	0.049331

## Sheet: Overlapping proteins
60 Let-7b	31 miR-21	40 miR-130b		9 Let-7b and miR-21	10 Let-7b and miR-130b	6 miR-21 and miR-130b		6 Let-7b and miR-21 and miR-130b		47 Let-7b_Unique	22 miR-21_Unique	30 miR-130b_Unique
ABCG1	ARL10	ACPP		ARL10	ARL10	ARL10		ARL10		ABCG1	C7orf33	ACPP
ACO2	ATG7	ARL10		ATG7	DOK3	ISY1		ISY1		ACO2	CCNJL	CCNK
ARHGAP28	C7orf33	CCNK		ISY1	FAM127A	QKI		QKI		ARHGAP28	CCR3	CNOT6
ARL10	CCNJL	CNOT6		NARF	ISY1	ZIC3		ZIC3		BC032863	SERPINA10	CRABP2
ATG7	CCR3	CRABP2		p300-BHC	QKI	ZNF490		ZNF490		BC055396	SFRS16	CSTF1
BC032863	ISY1	CSTF1		QKI	TBRG1	ZNF597		ZNF597		BC075007	SOCS5	CXorf20
BC055396	NARF	CXorf20		ZIC3	TBX5					BC113599	SPATA2L	CXorf26
BC075007	p300-BHC	CXorf26		ZNF490	ZIC3					BRD2	SPHK1	DAK
BC113599	QKI	DAK		ZNF597	ZNF490					BUB3	SPRY1	DNASE1L1
BRD2	SERPINA10	DNASE1L1			ZNF597					C8orf32	SRP9	DTNA
BUB3	SFRS16	DOK3								C8orf44	TIA1	DUOXA1
C8orf32	SOCS5	DTNA								CACNG2	TIMP3	FLI1
C8orf44	SPATA2L	DUOXA1								CAMKK2	TMEM185A	FOLH1
CACNG2	SPHK1	FAM127A								CNN3	TUSC4	GATS
CAMKK2	SPRY1	FLI1								COL5A2	TXNL4B	HDHD2
CNN3	SRP9	FOLH1								CYCS	UNC45A	HTATIP
COL5A2	TIA1	GATS								DNAJB8	UXT	JAZF1
CYCS	TIMP3	HDHD2								DSCR1L1	WFDC11	KLHDC3
DNAJB8	TMEM185A	HTATIP								EDN3	YME1L1	L1TD1
DOK3	TUSC4	ISY1								EFHA2	ZCD1	SELE
DSCR1L1	TXNL4B	JAZF1								FBXL7	ZNF18	SLC6A13
EDN3	UNC45A	KLHDC3								GAL	ZNF496	SPANXC
EFHA2	UXT	L1TD1								GNAS		TMCO5
FAM127A	WFDC11	QKI								GST10n		TMEM109
FBXL7	YME1L1	SELE								KCNK10		TRAPPC2L
GAL	ZCD1	SLC6A13								KLHL6		VPRBP
GNAS	ZIC3	SPANXC								LETM1		ZNF165
GST10n	ZNF18	TBRG1								LOC402176		ZNF266
ISY1	ZNF490	TBX5								LOC727811		ZNF397
KCNK10	ZNF496	TMCO5								LYK5		ZRANB1
KLHL6	ZNF597	TMEM109								MALL
LETM1		TRAPPC2L								MAPRE1
LOC402176		VPRBP								NCAPH2
LOC727811		ZIC3								OR4K5
LYK5		ZNF165								OR5D14
MALL		ZNF266								PAEP
MAPRE1		ZNF397								PSMA2
NARF		ZNF490								RAB6B
NCAPH2		ZNF597								RNASE1
OR4K5		ZRANB1								SLC30A6
OR5D14										SLC9A6
p300-BHC										STXBP2
PAEP										THG1L
PSMA2										TXNL4A
QKI										UBE2H
RAB6B										WDR45L
RNASE1										ZMAT2
SLC30A6
SLC9A6
STXBP2
TBRG1
TBX5
THG1L
TXNL4A
UBE2H
WDR45L
ZIC3
ZMAT2
ZNF490
ZNF597
