# Supplementary material for: Mature microRNA-binding protein QKI suppresses extracellular microRNA let-7b release
Source: J Cell Sci. 2024 Nov 6;137(21):jcs261575. doi: 10.1242/jcs.261575 (PMC11574364; doi:10.1242/jcs.261575)
Supplement: Table S3. Gene ontology analysis proteins identifed from human protein arrays [file joces-137-261575-TableS3.xlsx]

## Sheet: Gene Ontology
Table S3: Gene ontology analysis proteins identifed from human protein arrays
Let-7b
Biological Process	Count	%	PValue	Genes
cellular potassium ion transport	4	8.51064	0.0112473	EDN3, SLC9A6, GAL, KCNK10
endocrine process	3	6.38298	0.0195535	EDN3, GNAS, GAL
negative regulation of developmental growth	3	6.38298	0.0213343	TBX5, GNAS, GAL
second-messenger-mediated signaling	4	8.51064	0.0216526	EDN3, GNAS, GAL, CAMKK2
inorganic cation transmembrane transport	6	12.766	0.0223968	EDN3, SLC9A6, CACNG2, GAL, SLC30A6, KCNK10
mitotic nuclear division	5	10.6383	0.0240182	EDN3, FBXL7, MAPRE1, BUB3, TXNL4A
cation transmembrane transport	6	12.766	0.0328492	EDN3, SLC9A6, CACNG2, GAL, SLC30A6, KCNK10
inorganic ion transmembrane transport	6	12.766	0.0367942	EDN3, SLC9A6, CACNG2, GAL, SLC30A6, KCNK10
cellular process	44	93.617	0.0373897	EDN3, SLC9A6, CNN3, OR5D14, ZMAT2, ZIC3, KCNK10, CAMKK2, MALL, ARL10, KLHL6, ATG7, ISY1, THG1L, QKI, ZNF597, RAB6B, ZNF490, SLC30A6, BUB3, OR4K5, BRD2, RNASE1, ACO2, TBX5, CYCS, ARHGAP28, STXBP2, UBE2H, CACNG2, GAL, COL5A2, ABCG1, PSMA2, DNAJB8, LETM1, DOK3, TBRG1, GNAS, FBXL7, NCAPH2, PAEP, MAPRE1, TXNL4A
chemical homeostasis	7	14.8936	0.0494998	EDN3, LETM1, MALL, SLC9A6, GNAS, SLC30A6, ABCG1
Molecular Function	Count	%	PValue	Genes
neuropeptide receptor binding	3	6.38298	0.00257781	EDN3, GNAS, GAL
protein binding	35	74.4681	0.0433113	EDN3, CNN3, ZMAT2, ZIC3, CAMKK2, MALL, KLHL6, NARF, ATG7, ISY1, THG1L, QKI, RAB6B, ZNF490, BUB3, BRD2, RNASE1, TBX5, CYCS, STXBP2, UBE2H, CACNG2, GAL, COL5A2, ABCG1, PSMA2, DNAJB8, LETM1, DOK3, TBRG1, GNAS, NCAPH2, PAEP, MAPRE1, TXNL4A
KEGG Pathway	Count	%	PValue	Genes
Spliceosome	3	6.38298	0.0414069	ZMAT2, ISY1, TXNL4A
miR-21
Molecular Function	Count	%	PValue	Genes
protein binding	18	66.6667	0.0138645	TXNL4B, ZNF18, SPHK1, SOCS5, TIMP3, ZIC3, UXT, SPRY1, CCR3, ATG7, TIA1, ISY1, QKI, TMEM185A, ZNF490, ZNF496, SRP9, UNC45A
metal ion binding	7	25.9259	0.0443773	ZNF18, ZNF597, YME1L1, ZNF490, TIMP3, ZNF496, ZIC3
miR-130b
Biological Process	Count	%	PValue	Genes
regulation of transcription, DNA-templated	8	23.5294	0.0147906	CCNK, CRABP2, ZNF397, ZNF597, ZNF490, CNOT6, ZNF266, ZNF165
Molecular Function	Count	%	PValue	Genes
metal ion binding	10	29.4118	0.00790203	FOLH1, JAZF1, ZNF397, ZNF597, HDHD2, ZNF490, CNOT6, ZNF266, ZIC3, ZNF165
sequence-specific DNA binding	5	14.7059	0.0127587	FLI1, TBX5, ZNF397, ZIC3, ZNF165
transcription factor activity, sequence-specific DNA binding	6	17.6471	0.0257451	FLI1, TBX5, ZNF397, ZNF490, ZIC3, ZNF165
protein binding	22	64.7059	0.0355506	CCNK, TBX5, CRABP2, TRAPPC2L, CNOT6, ZIC3, ZNF165, KLHDC3, DOK3, FLI1, TBRG1, ISY1, ZNF397, ZRANB1, QKI, HDHD2, SPANXC, ZNF490, CSTF1, SELE, ZNF266, DTNA
Cellular Component	Count	%	PValue	Genes
nucleus	19	55.8824	0.00155627	CCNK, TBX5, CRABP2, CNOT6, ZIC3, ACPP, ZNF165, DNASE1L1, FLI1, TBRG1, JAZF1, ZNF397, ZNF597, ZRANB1, QKI, SPANXC, ZNF490, CSTF1, ZNF266
