# Supplementary material for: Mature microRNA-binding protein QKI suppresses extracellular microRNA let-7b release
Source: J Cell Sci. 2024 Nov 6;137(21):jcs261575. doi: 10.1242/jcs.261575 (PMC11574364; doi:10.1242/jcs.261575)
Supplement: Table S4. DNA and RNA sequences used in this study [file joces-137-261575-TableS4.xlsx]

## Sheet: Primer sequences
Table S4: DNA and RNA sequences used in this study
Name	Species	Sequence	Notes
let-7b	human/mouse	TGAGGTAGTAGGTTGTGTGGTT
miR-130b	human/mouse	CAGTGCAATGATGAAAGGGCAT
miR-21	human/mouse	TAGCTTATCAGACTGATGTTGA
RNU6 (human)	human	CGCTTCGGCAGCACATATAC
RNU6 (mouse)	mouse	TGGCCCCTGCGCAAGGATG
GAPDH F	human	AGCCACATCGCTCAGACAC
GAPDH R	human	GCCCAATACGACCAAATCC
let-7b (internal labeling)	human	/5Phos/rUrGrArGrGrUrArGrUrArGrGrUrUrGrUrG/iAmMC6rU/rGrGrUrU-3‘
miR-130b (internal labeling)	human	/5Phos/rCrArGrUrGrCrArArUrGrArUrGrArArArG/DY647rG/rGrCrArU-3’
miR-21 (internal labeling)	human	/5Phos/rUrArGrCrUrUrArUrCrArGrArCrUrGrArU/DY647rG/rUrUrGrA-3’
let-7a (5' Biotin and 3' Cy3)	human	5'-/Biotin/rUrGrArGrGrUrArGrUrArGrGrUrUrGrUrArUrArGrUrU/Cy3/-3‘
let-7b (5' Biotin and 3' Cy3)	human	5'-/Biotin/rUrGrArGrGrUrArGrUrArGrGrUrUrGrUrGrUrGrGrUrU/Cy3/-3‘
let-7c (5' Biotin and 3' Cy3)	human	5'-/Biotin/rUrGrArGrGrUrArGrUrArGrGrUrUrGrUrArUrGrGrUrU/Cy3/-3‘
let-7d (5' Biotin and 3' Cy3)	human	5'-/Biotin/rArGrArGrGrUrArGrUrArGrGrUrUrGrCrArUrArGrUrU/Cy3/-3‘
miR-130b (5' Biotin and 3' Cy3)	human	5'-/Biotin/rCrArGrUrGrCrArArUrGrArUrGrArArArGrGrGrCrArU/Cy3/-3‘
miR-21 (5' Biotin and 3' Cy3)	human	5'-/Biotin/rUrArGrCrUrUrArUrCrArGrArCrUrGrArUrGrUrUrGrA/Cy3/-3‘
let-7b (3' Cy3)	human	5'-rUrGrArGrGrUrArGrUrArGrGrUrUrGrUrGrUrGrGrUrU-Cy3-3'
let-7b mutant (3' Cy3)	human	5'-rUrGrArGrGrUrArGrUrArGrGrUrUrGrCrCrArUrUrArU-Cy3-3'
miR-130b (3' Cy3)	human	5'-rCrArGrUrGrCrArArUrGrArUrGrArArArGrGrGrCrArU/Cy3/-3‘
miR-21 (3' Cy3)	human	5'-rUrArGrCrUrUrArUrCrArGrArCrUrGrArUrGrUrUrGrA/Cy3/-3‘
N20 randome RNA (3' Cy3)		5'-rNrNrNrNrNrNrNrNrNrNrNrNrNrNrNrNrNrNrNrN/Cy3/-3‘
IFNA1 F	human	ACCCACAGCCTGGATAACAG
IFNA1 R	human	GAGGACAGAGATGGCTGGAG
IFNB1 F	human	ACTGCCTCAAGGACAGGATG
IFNB1 R	human	AGCCAGGAGGTTCTCAACAA
TNF-α F	human	GAGGCCAAGCCCTGGTATG
TNF-α R	human	CGGGCCGATTGATCTCAGC
IL1B F	human	GGGCCTCAAGGAAAAGAATC
IL1B R	human	TTCTGCTTGAGAGGTGCTGA
IFNA1 promoter-F	human	TGCATGAAGGAAAGCAAAAA
IFNA1 promoter-R	human	GCTTGCTGAGATGGGTGACT
